# Supplementary material for: A mitochondrial pentatricopeptide repeat protein enhances cold tolerance by modulating mitochondrial superoxide in rice
Source: Nat Commun. 2023 Oct 25;14:6789. doi: 10.1038/s41467-023-42269-4 (PMC10600133; doi:10.1038/s41467-023-42269-4)
Supplement: Supplementary file 4 — Supplementary Data 1 [file 41467_2023_42269_MOESM4_ESM.xlsx]

## Sheet: Supplementary Data 1
Supplementary Data 1. Relative expression levels of 56 mitochondrial genome encoded genes in 9311, ospus1-1 and ospus1-1 sop10-1 plants grown at 28°C or 22°C
Temperature	Mitochondrial gene	Expression	Expression SEM	Expression	Expression SEM	Expression	Expression SEM
		in 9311	in 9311	in ospus1-1	in ospus1-1	in ospus1-1 sop10-1	in ospus1-1sop10-1
28°C	NAD1	1	0.0305969	1.35967	0.042673	0.520103	0.00906548
28°C	NAD2	1	0.0529267	1.41066	0.0722944	1.36669	0.0415204
28°C	NAD3	1	0.0282642	1.22923	0.0433616	0.977311	0.0233347
28°C	NAD4	1	0.0337782	1.28537	0.0532185	0.52214	0.0145312
28°C	NAD4L	1	0.0433701	0.933585	0.0745017	1.26037	0.0801509
28°C	NAD5	1	0.0968667	1.27691	0.0258237	0.544101	0.0390411
28°C	NAD6	1	0.0499826	0.968896	0.0748317	1.10513	0.128292
28°C	NAD7	1	0.0468396	0.955139	0.0828143	1.06479	0.084515
28°C	NAD9	1	0.143606	1.48847	0.259479	0.833766	0.0318389
28°C	LOC_Osm1g00110	1	0.479044	0.954667	0.210813	2.58431	0.317763
28°C	LOC_Osm1g00120	1	0.0740114	0.933872	0.0508443	1.19788	0.149701
28°C	LOC_Osm1g00130	1	0.21802	0.905541	0.104314	0.990015	0.306617
28°C	LOC_Osm1g00140	1	0.0724028	1.22769	0.066397	1.52984	0.105715
28°C	LOC_Osm1g00150	1	0.48975	0.260787	0.179772	0.231263	0.179335
28°C	LOC_Osm1g00160	1	0.275565	0.509436	0.0644691	0.600885	0.0585352
28°C	LOC_Osm1g00170	1	0.252784	1.42577	0.0395135	1.26731	0.102792
28°C	LOC_Osm1g00180	1	0.321446	0.881823	0.206871	2.45767	0.980858
28°C	LOC_Osm1g00200	1	0.246085	0.81248	0.130937	0.953385	0.19662
28°C	LOC_Osm1g00210	1	0.485473	0.884272	0.173746	0.923803	0.0954973
28°C	LOC_Osm1g00220	1	0.174116	3.86511	0.640728	2.24874	0.97244
28°C	LOC_Osm1g00240	1	0.157753	10.5406	3.67182	0.944528	0.509151
28°C	LOC_Osm1g00250	1	0.36191	4.55418	0.945886	4.27306	1.43517
28°C	LOC_Osm1g00260	1	0.678302	0.240457	0.15488	0.670368	0.104284
28°C	LOC_Osm1g00270	1	0.0522855	1.28698	0.0687353	1.53174	0.0558486
28°C	LOC_Osm1g00290	1	0.418841	0.511113	0.13193	0.725157	0.181344
28°C	LOC_Osm1g00300	1	0.082269	2.04357	1.51128	1.46066	0.080492
28°C	LOC_Osm1g00310	1	0.198695	0.701171	0.0994811	0.89122	0.102033
28°C	LOC_Osm1g00330	1	0.019917	1.01892	0.0110899	1.29797	0.0488297
28°C	LOC_Osm1g00340	1	0.0330715	8.19452	0.595346	2.63278	0.0694125
28°C	LOC_Osm1g00350	1	0.109843	1.56684	0.131036	1.39833	0.150527
28°C	LOC_Osm1g00360	1	0.173572	1.1201	0.0301489	1.34929	0.0575408
28°C	LOC_Osm1g00370	1	0.156978	1.5641	0.151243	1.84606	0.234706
28°C	LOC_Osm1g00380	1	0.261477	0.893968	0.0811442	1.14512	0.0668625
28°C	LOC_Osm1g00390	1	0.13279	1.35504	0.0969957	1.8896	0.0521399
28°C	LOC_Osm1g00400	1	0.281296	1.23929	0.0489935	0.994919	0.153727
28°C	LOC_Osm1g00410	1	0.208493	1.24445	0.102452	1.72815	0.151478
28°C	LOC_Osm1g00420	1	0.273503	1.03368	0.0677819	1.35905	0.132254
28°C	LOC_Osm1g00430	1	0.234927	0.864869	0.0831746	1.69318	0.324137
28°C	LOC_Osm1g00440	1	0.171433	0.867392	0.0712027	1.03113	0.1372
28°C	LOC_Osm1g00450	1	0.17428	0.898003	0.13984	1.05602	0.213776
28°C	LOC_Osm1g00470	1	0.406975	0.359802	0.0524223	0.735984	0.265289
28°C	LOC_Osm1g00480	1	0.246744	1.19655	0.0382202	1.50413	0.102948
28°C	LOC_Osm1g00490	1	0.057503	1.2242	0.0946291	1.61922	0.125089
28°C	LOC_Osm1g00500	1	0.401495	1.40624	0.194746	2.64692	0.361776
28°C	LOC_Osm1g00510	1	0.139144	0.845539	0.0229023	1.21917	0.0979808
28°C	LOC_Osm1g00520	1	0.0903265	0.906806	0.0866968	1.29758	0.321128
28°C	LOC_Osm1g00530	1	0.0282163	1.32214	0.0517739	2.14161	0.086308
28°C	LOC_Osm1g00540	1	0.341335	2.27463	0.0645524	3.89303	0.268047
28°C	LOC_Osm1g00550	1	0.0380271	1.35265	0.0406096	1.6645	0.037588
28°C	LOC_Osm1g00560	1	0.0491609	0.926989	0.0417316	1.86196	0.0668807
28°C	LOC_Osm1g00570	1	0.051042	1.10273	0.047531	1.79487	0.0806147
28°C	LOC_Osm1g00580	1	0.0375168	1.08302	0.0224104	1.47428	0.0481291
28°C	LOC_Osm1g00600	1	0.0528608	1.70999	0.0827651	2.26662	0.120042
28°C	LOC_Osm1g00610	1	0.191735	0.919613	0.0448651	1.2531	0.136926
28°C	LOC_Osm1g00620	1	0.0247521	2.63533	0.218307	2.57758	0.217656
28°C	LOC_Osm1g00630	1	0.0816471	1.12115	0.169045	2.2551	0.119215
22°C	NAD1	1	0.059684	0.944072	0.0314543	0.972659	0.00983524
22°C	NAD2	1	0.0594172	1.21129	0.037322	1.1799	0.0236561
22°C	NAD3	1	0.067411	1.23418	0.0384181	1.03626	0.0275925
22°C	NAD4	1	0.0566931	0.997959	0.0526392	0.361103	0.0151304
22°C	NAD4L	1	0.0583906	1.54026	0.0643396	1.29948	0.0580052
22°C	NAD5	1	0.0585325	1.30537	0.0572812	0.576602	0.0266677
22°C	NAD6	1	0.0636103	2.0011	0.083241	1.27012	0.0548934
22°C	NAD7	1	0.0611041	1.09848	0.0534112	1.01122	0.0491301
22°C	NAD9	1	0.0625181	1.84629	0.0354536	0.972257	0.00759822
22°C	LOC_Osm1g00110	1	0.171027	0.82952	0.0533343	0.590608	0.169547
22°C	LOC_Osm1g00120	1	0.175573	1.60745	0.421537	1.64211	0.298516
22°C	LOC_Osm1g00130	1	0.346423	1.82596	0.650901	1.37919	0.317266
22°C	LOC_Osm1g00140	1	0.297998	2.31383	0.651447	1.89501	0.203744
22°C	LOC_Osm1g00150	1	0.123299	3.52614	0.249995	1.78523	0.187828
22°C	LOC_Osm1g00160	1	0.162394	1.95419	0.137684	2.83323	0.520561
22°C	LOC_Osm1g00170	1	0.0955892	1.48494	0.11033	1.75076	0.198892
22°C	LOC_Osm1g00180	1	0.331955	0.440578	0.0969628	0.360482	0.186918
22°C	LOC_Osm1g00200	1	0.109953	2.46286	0.113589	1.24258	0.116248
22°C	LOC_Osm1g00210	1	0.0920297	1.86799	0.0523537	1.01621	0.0836259
22°C	LOC_Osm1g00220	1	0.0328657	3.44019	0.14124	1.9794	0.105383
22°C	LOC_Osm1g00240	1	1.0391	1.03175	0.459048	0.550591	0.328909
22°C	LOC_Osm1g00250	1	0.434396	0.469145	0.0983398	0.490265	0.197325
22°C	LOC_Osm1g00260	1	0.528657	0.3757	0.133744	2.06556	0.664168
22°C	LOC_Osm1g00270	1	0.0447533	2.40312	0.0433815	1.56562	0.0526353
22°C	LOC_Osm1g00290	1	0.202608	1.17368	0.050995	1.14894	0.0787327
22°C	LOC_Osm1g00300	1	0.101457	2.05154	0.0902969	1.2872	0.0758186
22°C	LOC_Osm1g00310	1	0.132852	2.20636	0.150387	1.7384	0.194601
22°C	LOC_Osm1g00330	1	0.0552422	1.52625	0.083636	1.0343	0.0631357
22°C	LOC_Osm1g00340	1	0.143966	3.51281	0.270504	1.92197	0.0864158
22°C	LOC_Osm1g00350	1	0.230151	1.02169	0.0917777	0.757359	0.0255484
22°C	LOC_Osm1g00360	1	0.104744	2.01552	0.303038	0.967966	0.0320211
22°C	LOC_Osm1g00370	1	0.137155	1.56002	0.159161	0.977049	0.125076
22°C	LOC_Osm1g00380	1	0.156737	2.40096	0.129743	1.64637	0.275469
22°C	LOC_Osm1g00390	1	0.0886639	1.75763	0.0991161	0.79823	0.102938
22°C	LOC_Osm1g00400	1	0.403093	9.6757	2.25536	5.08692	0.567725
22°C	LOC_Osm1g00410	1	0.312648	3.79926	1.01285	2.77114	0.205456
22°C	LOC_Osm1g00420	1	0.332943	4.38075	1.03285	2.83997	0.337726
22°C	LOC_Osm1g00430	1	0.0940072	0.47279	0.00961658	0.527429	0.0163183
22°C	LOC_Osm1g00440	1	0.0940355	0.85299	0.032895	0.699991	0.0193042
22°C	LOC_Osm1g00450	1	0.0940749	1.05125	0.0270812	0.616595	0.0222905
22°C	LOC_Osm1g00470	1	0.348017	1.24868	0.335512	1.1263	0.475378
22°C	LOC_Osm1g00480	1	0.0515841	1.63998	0.0500356	1.37737	0.0389497
22°C	LOC_Osm1g00490	1	0.0521988	3.27193	0.0501066	1.98926	0.0807159
22°C	LOC_Osm1g00500	1	0.158193	4.17331	0.181302	2.78398	0.256234
22°C	LOC_Osm1g00510	1	0.165712	3.69065	0.317214	1.59454	0.144576
22°C	LOC_Osm1g00520	1	0.163275	1.75537	0.187357	1.58248	0.164755
22°C	LOC_Osm1g00530	1	0.196016	3.96893	0.509405	2.52078	0.326766
22°C	LOC_Osm1g00540	1	0.183616	2.74721	0.390909	2.19941	0.31345
22°C	LOC_Osm1g00550	1	0.190033	1.74589	0.198822	1.16186	0.158639
22°C	LOC_Osm1g00560	1	0.246226	4.49475	1.40076	3.33071	0.716727
22°C	LOC_Osm1g00570	1	0.237636	6.37609	1.75637	3.17831	0.634855
22°C	LOC_Osm1g00580	1	0.339498	1.83925	0.735849	1.22654	0.368948
22°C	LOC_Osm1g00600	1	0.136403	3.77416	0.435996	2.09698	0.268044
22°C	LOC_Osm1g00610	1	0.176066	2.13273	0.139954	0.904533	0.126472
22°C	LOC_Osm1g00620	1	0.113661	3.05191	0.187685	2.06969	0.184609
22°C	LOC_Osm1g00630	1	0.165198	2.93609	0.718249	1.26942	0.265369
