# Supplementary material for: A mitochondrial pentatricopeptide repeat protein enhances cold tolerance by modulating mitochondrial superoxide in rice
Source: Nat Commun. 2023 Oct 25;14:6789. doi: 10.1038/s41467-023-42269-4 (PMC10600133; doi:10.1038/s41467-023-42269-4)
Supplement: Supplementary file 5 — Supplementary Data 2 [file 41467_2023_42269_MOESM5_ESM.xlsx]

## Sheet: Supplementary_Data 2
Supplemental Table 3. Number of reads at each editing site for each library
			WT_R1				WT_R2				WT_ave	sop10-2_R1				sop10-2_R2				sop10-2_ave	sop10-2_ave-WT_ave
#CHROM	POS	QUAL	C reads	T reads	C+T reads	editing %	C reads	T reads	C+T reads	editing %	editing %	C reads	T reads	C+T reads	editing %	C reads	T reads	C+T reads	editing %	editing %	editing %
atp1	1178	443358	39	2624	2663	98.5355	33	1917	1950	98.3077	98.4216	6	1535	1541	99.6106	30	2550	2580	98.8372	99.2239	0.802337
atp1	1292	345472	20	1454	1474	98.6431	18	1453	1471	98.7763	98.7097	6	1455	1461	99.5893	27	1448	1475	98.1695	98.8794	0.169662
atp1	1490	382812	43	2425	2468	98.2577	19	834	853	97.7726	98.0151	2	673	675	99.7037	31	2746	2777	98.8837	99.2937	1.27856
atp1	1499	243217	40	2180	2220	98.1982	11	524	535	97.9439	98.0711	4	352	356	98.8764	31	2453	2484	98.752	98.8142	0.743147
atp4	59	481470	52	2209	2261	97.7001	39	1915	1954	98.0041	97.8521	27	1786	1813	98.5108	57	2268	2325	97.5484	98.0296	0.177458
atp4	62	504046	47	2302	2349	97.9991	23	1993	2016	98.8591	98.4291	37	1848	1885	98.0371	68	2345	2413	97.1819	97.6095	-0.819605
atp4	74	567653	65	2622	2687	97.5809	38	2241	2279	98.3326	97.9568	36	2098	2134	98.313	85	2625	2710	96.8635	97.5882	-0.368526
atp4	79	687828	28	2820	2848	99.0169	11	2426	2437	99.5486	99.2827	12	2247	2259	99.4688	31	2820	2851	98.9127	99.1907	-0.0920128
atp4	92	694460	53	3242	3295	98.3915	34	2755	2789	98.7809	98.5862	32	2567	2599	98.7688	51	3187	3238	98.425	98.5969	0.0106418
atp4	121	871773	36	4121	4157	99.134	20	3523	3543	99.4355	99.2847	21	3272	3293	99.3623	52	3975	4027	98.7087	99.0355	-0.249249
atp4	251	610744	27	2589	2616	98.9679	15	2554	2569	99.4161	99.192	11	2151	2162	99.4912	44	3181	3225	98.6357	99.0634	-0.128567
atp4	398	476010	18	2010	2028	99.1124	17	2015	2032	99.1634	99.1379	20	1954	1974	98.9868	18	1965	1983	99.0923	99.0396	-0.0983493
atp4	419	338910	12	1436	1448	99.1713	8	1424	1432	99.4413	99.3063	16	1404	1420	98.8732	17	1574	1591	98.9315	98.9024	-0.403941
atp6	53	1775.03	1569	137	1706	8.03048	1670	155	1825	8.49315	8.26182	1612	115	1727	6.65895	1619	144	1763	8.1679	7.41342	-0.848395
atp6	341	420456	164	2327	2491	93.4163	120	1634	1754	93.1585	93.2874	65	1654	1719	96.2187	152	2250	2402	93.6719	94.9453	1.65794
atp6	368	113939	1204	736	1940	37.9381	694	335	1029	32.5559	35.247	463	546	1009	54.113	982	890	1872	47.5427	50.8279	15.5808
atp6	410	200081	100	1423	1523	93.434	46	583	629	92.6868	93.0604	21	602	623	96.6292	107	1365	1472	92.731	94.6801	1.61969
atp6	514	352694	142	1829	1971	92.7955	104	1409	1513	93.1262	92.9609	49	1102	1151	95.7428	158	1845	2003	92.1118	93.9273	0.966445
atp6	521	299804	476	1564	2040	76.6667	372	1210	1582	76.4855	76.5761	169	1045	1214	86.0791	459	1608	2067	77.7939	81.9365	5.36043
atp6	539	365670	139	2165	2304	93.967	96	1666	1762	94.5516	94.2593	66	1316	1382	95.2243	178	2158	2336	92.3801	93.8022	-0.457105
atp6	547	501711	134	2333	2467	94.5683	85	1792	1877	95.4715	95.0199	69	1414	1483	95.3473	207	2277	2484	91.6667	93.507	-1.51293
atp6	554	477506	302	2257	2559	88.1985	208	1732	1940	89.2784	88.7384	113	1437	1550	92.7097	304	2298	2602	88.3167	90.5132	1.77475
atp6	555	381650	503	2064	2567	80.4051	391	1555	1946	79.9075	80.1563	245	1318	1563	84.325	536	2083	2619	79.5342	81.9296	1.77327
atp6	579	2211.54	2649	214	2863	7.47468	2034	146	2180	6.69725	7.08596	1631	159	1790	8.88268	2700	213	2913	7.31205	8.09737	1.0114
atp6	748	458211	193	2393	2586	92.5367	157	1942	2099	92.5202	92.5285	86	1986	2072	95.8494	152	1944	2096	92.7481	94.2988	1.77026
atp6	770	317826	286	1966	2252	87.3002	196	1247	1443	86.4172	86.8587	91	1350	1441	93.6849	137	1334	1471	90.6866	92.1858	5.32709
atp6	812	339376	157	2093	2250	93.0222	101	1341	1442	92.9958	93.009	89	1348	1437	93.8065	102	1370	1472	93.0707	93.4386	0.429566
atp6	834	10559.3	1883	238	2121	11.2211	1294	152	1446	10.5118	10.8664	1315	118	1433	8.23447	1333	142	1475	9.62712	8.9308	-1.93564
atp6	949	233022	272	1920	2192	87.5912	82	821	903	90.9192	89.2552	50	859	909	94.4994	76	849	925	91.7838	93.1416	3.88642
atp6	956	220869	228	1879	2107	89.1789	63	772	835	92.4551	90.817	43	803	846	94.9173	70	790	860	91.8605	93.3889	2.57185
atp6	965	206183	155	1773	1928	91.9606	44	700	744	94.086	93.0233	34	725	759	95.5204	48	725	773	93.7904	94.6554	1.63212
atp6	1003	6092.34	273	226	499	45.2906	90	69	159	43.3962	44.3434	54	57	111	51.3514	70	57	127	44.8819	48.1166	3.77322
atp8	60	1460.76	1049	82	1131	7.25022	1107	104	1211	8.58794	7.91908	1125	85	1210	7.02479	1274	82	1356	6.0472	6.536	-1.38309
atp8	123	515057	275	2099	2374	88.4162	251	2539	2790	91.0036	89.7099	220	2498	2718	91.9058	319	2428	2747	88.3873	90.1466	0.436693
atp8	200	752570	227	2955	3182	92.8661	251	3865	4116	93.9018	93.384	207	3902	4109	94.9623	281	3247	3528	92.0351	93.4987	0.114728
atp8	219	78450.3	2682	574	3256	17.629	3532	768	4300	17.8605	17.7447	3449	720	4169	17.2703	3028	591	3619	16.3305	16.8004	-0.944326
atp8	399	63710.3	1777	475	2252	21.0924	2324	570	2894	19.6959	20.3941	1290	342	1632	20.9559	2046	440	2486	17.6991	19.3275	-1.06664
atp8	442	70723.3	1086	362	1448	25	1180	465	1645	28.2675	26.6337	835	355	1190	29.8319	1121	409	1530	26.732	28.282	1.64824
atp8	443	331637	101	1326	1427	92.9222	86	1537	1623	94.7012	93.8117	57	1127	1184	95.1858	111	1407	1518	92.6877	93.9368	0.125086
atp9	81	192784	325	665	990	67.1717	582	1323	1905	69.4488	68.3103	446	1565	2011	77.822	571	879	1450	60.6207	69.2213	0.911066
atp9	82	233984	159	833	992	83.9718	266	1642	1908	86.0587	85.0152	297	1722	2019	85.2897	381	1071	1452	73.7603	79.525	-5.4902
atp9	92	241042	146	907	1053	86.1349	262	1817	2079	87.3978	86.7663	305	1927	2232	86.3351	395	1183	1578	74.9683	80.6517	-6.1146
atp9	191	70751.3	142	243	385	63.1169	312	574	886	64.7856	63.9512	337	601	938	64.0725	335	434	769	56.4369	60.2547	-3.69651
ccb2	80	153508	63	646	709	91.1142	36	520	556	93.5252	92.3197	57	673	730	92.1918	59	698	757	92.2061	92.1989	-0.120784
ccb2	87	95343.3	328	464	792	58.5859	243	356	599	59.4324	59.0091	309	456	765	59.6078	323	496	819	60.5617	60.0848	1.07563
ccb2	93	7296.34	856	96	952	10.084	665	77	742	10.3774	10.2307	808	119	927	12.8371	891	102	993	10.2719	11.5545	1.32381
ccb2	128	374909	294	1488	1782	83.5017	231	1435	1666	86.1345	84.8181	196	1775	1971	90.0558	275	1718	1993	86.2017	88.1288	3.31069
ccb2	137	490885	197	1836	2033	90.3099	138	1836	1974	93.0091	91.6595	163	2122	2285	92.8665	176	2059	2235	92.1253	92.4959	0.836398
ccb2	149	550474	264	2084	2348	88.7564	193	2125	2318	91.6739	90.2151	212	2384	2596	91.8336	238	2316	2554	90.6813	91.2574	1.04231
ccb2	154	664780	137	2369	2506	94.5331	92	2373	2465	96.2677	95.4004	128	2622	2750	95.3455	108	2619	2727	96.0396	95.6925	0.292095
ccb2	160	682093	174	2492	2666	93.4734	103	2483	2586	96.017	94.7452	136	2713	2849	95.2264	141	2690	2831	95.0194	95.1229	0.37772
ccb2	163	198277	1617	1163	2780	41.8345	1517	1133	2650	42.7547	42.2946	1948	993	2941	33.764	1853	1069	2922	36.5845	35.1743	-7.12035
ccb2	172	760651	307	2827	3134	90.2042	219	2731	2950	92.5763	91.3902	232	3064	3296	92.9612	254	2987	3241	92.1629	92.562	1.1718
ccb2	179	784788	343	3083	3426	89.9883	254	2917	3171	91.9899	90.9891	263	3295	3558	92.6082	278	3172	3450	91.942	92.2751	1.286
ccb2	181	630371	638	2813	3451	81.5126	585	2577	3162	81.4991	81.5058	579	2972	3551	83.6947	643	2796	3439	81.3027	82.4987	0.992891
ccb2	183	430606	1423	2059	3482	59.1327	1301	1916	3217	59.5586	59.3456	1433	2180	3613	60.3377	1504	1978	3482	56.8064	58.5721	-0.773587
ccb2	194	844099	445	3367	3812	88.3263	357	3338	3695	90.3383	89.3323	331	3713	4044	91.815	415	3448	3863	89.2571	90.536	1.20373
ccb2	286	422361	340	2916	3256	89.5577	226	2081	2307	90.2037	89.8807	129	1321	1450	91.1034	165	1969	2134	92.268	91.6857	1.80501
ccb2	304	431751	327	2952	3279	90.0274	201	2140	2341	91.4139	90.7207	106	1341	1447	92.6745	174	1989	2163	91.9556	92.3151	1.59437
ccb2	324	705.15	2926	244	3170	7.69716	2183	176	2359	7.46079	7.57897	1342	104	1446	7.19225	2059	145	2204	6.57895	6.8856	-0.693374
ccb2	337	2679.03	2895	272	3167	8.58857	2204	203	2407	8.43373	8.51115	1336	107	1443	7.41511	2108	152	2260	6.72566	7.07039	-1.44077
ccb2	338	517671	171	3010	3181	94.6243	90	2295	2385	96.2264	95.4254	49	1399	1448	96.616	99	2162	2261	95.6214	96.1187	0.693341
ccb2	367	492098	664	2257	2921	77.2681	571	2095	2666	78.5821	77.9251	495	2072	2567	80.7168	528	2231	2759	80.8626	80.7897	2.86461
ccb2	379	91060.3	2131	628	2759	22.7619	1699	546	2245	24.3207	23.5413	1594	550	2144	25.653	1810	515	2325	22.1505	23.9018	0.36047
ccb2	392	483899	93	2416	2509	96.2933	48	1643	1691	97.1614	96.7274	37	1629	1666	97.7791	69	1701	1770	96.1017	96.9404	0.21301
ccb2	406	140723	1106	1118	2224	50.2698	712	687	1399	49.1065	49.6881	823	597	1420	42.0423	799	639	1438	44.4367	43.2395	-6.44866
ccb2	428	369919	75	2170	2245	96.6592	47	1341	1388	96.6138	96.6365	32	1374	1406	97.724	61	1371	1432	95.7402	96.7321	0.0955938
ccb2	467	328315	181	1803	1984	90.877	115	1170	1285	91.0506	90.9638	111	1213	1324	91.6163	140	1215	1355	89.6679	90.6421	-0.321694
ccb2	475	311463	251	1659	1910	86.8586	144	1117	1261	88.5805	87.7196	150	1159	1309	88.5409	175	1155	1330	86.8421	87.6915	-0.0280771
ccb2	476	312576	251	1652	1903	86.8103	145	1111	1256	88.4554	87.6329	147	1158	1305	88.7356	173	1153	1326	86.9532	87.8444	0.211581
ccb2	480	13906.3	1565	212	1777	11.9302	1062	158	1220	12.9508	12.4405	1123	160	1283	12.4708	1161	140	1301	10.761	11.6159	-0.824657
ccb2	485	280725	356	1495	1851	80.7672	225	974	1199	81.2344	81.0008	200	1068	1268	84.2271	227	1058	1285	82.3346	83.2809	2.28012
ccb2	502	135384	1088	1103	2191	50.3423	561	506	1067	47.4227	48.8825	543	592	1135	52.1586	558	593	1151	51.5204	51.8395	2.95701
ccb2	503	286688	262	1914	2176	87.9596	117	942	1059	88.9518	88.4557	128	991	1119	88.5612	141	1002	1143	87.664	88.1126	-0.343071
ccb2	512	249992	271	1788	2059	86.8383	126	850	976	87.0902	86.9642	114	923	1037	89.0068	139	919	1058	86.862	87.9344	0.97016
ccb2	514	292178	99	1914	2013	95.082	40	929	969	95.872	95.477	42	987	1029	95.9184	51	995	1046	95.1243	95.5213	0.044325
ccb2	551	196961	101	1361	1462	93.0917	25	616	641	96.0998	94.5957	33	668	701	95.2924	34	669	703	95.1636	95.228	0.632262
ccb2	554	186604	101	1319	1420	92.8873	27	588	615	95.6098	94.2485	33	639	672	95.0893	35	641	676	94.8225	94.9559	0.707345
ccb2	566	166367	90	1197	1287	93.007	19	487	506	96.2451	94.626	24	541	565	95.7522	25	543	568	95.5986	95.6754	1.04938
ccb2	569	160025	86	1153	1239	93.0589	18	465	483	96.2733	94.6661	22	515	537	95.9032	24	516	540	95.5556	95.7294	1.06326
ccb2	572	138719	100	1065	1165	91.4163	23	433	456	94.9561	93.1862	23	485	508	95.4724	26	487	513	94.9318	95.2021	2.01588
ccb2	611	51318.3	162	610	772	79.0155	23	144	167	86.2275	82.6215	43	155	198	78.2828	24	166	190	87.3684	82.8256	0.20408
ccb3	161	196762	87	992	1079	91.937	41	875	916	95.524	93.7305	41	808	849	95.1708	83	832	915	90.929	93.0499	-0.680623
ccb3	179	260628	61	1295	1356	95.5015	25	1102	1127	97.7817	96.6416	29	1040	1069	97.2872	59	1057	1116	94.7133	96.0002	-0.641375
ccb3	184	340508	38	1467	1505	97.4751	12	1271	1283	99.0647	98.2699	22	1226	1248	98.2372	42	1226	1268	96.6877	97.4624	-0.807449
ccb3	227	490592	71	2195	2266	96.8667	44	2004	2048	97.8516	97.3591	42	2057	2099	97.999	69	1973	2042	96.621	97.31	-0.0491405
ccb3	236	475603	281	2271	2552	88.989	238	2064	2302	89.6612	89.3251	162	2209	2371	93.1674	236	2077	2313	89.7968	91.4821	2.15702
ccb3	299	441518	454	2509	2963	84.6777	433	2527	2960	85.3716	85.0247	247	2861	3108	92.0528	259	2857	3116	91.6881	91.8704	6.84576
ccb3	331	496017	69	2423	2492	97.2311	61	1937	1998	96.9469	97.089	32	1887	1919	98.3325	54	1783	1837	97.0604	97.6964	0.607401
ccb3	358	419876	143	2395	2538	94.3656	102	1792	1894	94.6146	94.4901	64	1535	1599	95.9975	71	1395	1466	95.1569	95.5772	1.08709
ccb3	400	602991	36	2601	2637	98.6348	32	2620	2652	98.7934	98.7141	40	2571	2611	98.468	40	2614	2654	98.4928	98.4804	-0.233657
ccb3	418	316070	377	1595	1972	80.8824	355	1413	1768	79.9208	80.4016	262	1451	1713	84.7052	282	1477	1759	83.9682	84.3367	3.9351
ccb3	421	381476	72	1792	1864	96.1373	78	1533	1611	95.1583	95.6478	30	1549	1579	98.1001	44	1569	1613	97.2722	97.6861	2.0383
ccb3	436	400864	25	1675	1700	98.5294	26	1390	1416	98.1638	98.3466	18	1404	1422	98.7342	22	1421	1443	98.4754	98.6048	0.258161
ccb3	446	398116	20	1647	1667	98.8002	25	1385	1410	98.227	98.5136	19	1399	1418	98.6601	20	1423	1443	98.614	98.637	0.123446
ccb3	451	400857	21	1672	1693	98.7596	25	1385	1410	98.227	98.4933	19	1400	1419	98.661	20	1421	1441	98.6121	98.6366	0.143278
ccb3	458	400530	24	1683	1707	98.594	28	1381	1409	98.0128	98.3034	19	1403	1422	98.6639	20	1420	1440	98.6111	98.6375	0.334083
ccb3	463	399754	28	1678	1706	98.3587	30	1380	1410	97.8723	98.1155	19	1401	1420	98.662	23	1419	1442	98.405	98.5335	0.417945
ccb3	467	342473	67	1633	1700	96.0588	70	1341	1411	95.039	95.5489	24	1395	1419	98.3087	44	1399	1443	96.9508	97.6297	2.08083
ccb3	473	355553	37	1655	1692	97.8132	40	1370	1410	97.1631	97.4882	21	1394	1415	98.5159	33	1414	1447	97.7194	98.1177	0.629481
ccb3	497	354158	32	1632	1664	98.0769	32	1394	1426	97.756	97.9164	17	1398	1415	98.7986	29	1421	1450	98	98.3993	0.482851
ccb3	499	393847	19	1646	1665	98.8589	20	1407	1427	98.5985	98.7287	15	1399	1414	98.9392	22	1429	1451	98.4838	98.7115	-0.0171666
ccb3	521	788399	47	3187	3234	98.5467	48	3430	3478	98.6199	98.5833	54	3343	3397	98.4104	68	3541	3609	98.1158	98.2631	-0.320202
ccb3	548	456921	66	1925	1991	96.6851	56	1982	2038	97.2522	96.9686	51	1904	1955	97.3913	65	2007	2072	96.8629	97.1271	0.158474
ccb3	568	282569	21	1079	1100	98.0909	13	984	997	98.6961	98.3935	15	955	970	98.4536	23	1008	1031	97.7692	98.1114	-0.282116
ccb3	575	254273	25	1010	1035	97.5845	10	917	927	98.9213	98.2529	15	891	906	98.3444	21	941	962	97.817	98.0807	-0.172187
ccb3	607	477.54	623	63	686	9.18367	566	48	614	7.81759	8.50063	555	45	600	7.5	602	40	642	6.23053	6.86526	-1.63537
ccb3	608	149856	53	616	669	92.0777	36	575	611	94.108	93.0929	18	574	592	96.9595	37	603	640	94.2188	95.5891	2.49623
ccb3	609	1974	601	51	652	7.82209	539	55	594	9.25926	8.54067	508	66	574	11.4983	566	61	627	9.72887	10.6136	2.07289
ccb3	614	128214	80	529	609	86.8637	55	496	551	90.0181	88.4409	21	514	535	96.0748	57	527	584	90.2397	93.1572	4.71632
ccb3	619	115201	84	473	557	84.9192	52	450	502	89.6414	87.2803	24	457	481	95.0104	59	476	535	88.972	91.9912	4.71086
ccb3	624	75028.3	170	340	510	66.6667	123	329	452	72.7876	69.7271	96	341	437	78.032	142	342	484	70.6612	74.3466	4.61946
ccb3	650	59767.9	22	247	269	91.8216	5	206	211	97.6303	94.7259	6	195	201	97.0149	12	219	231	94.8052	95.9101	1.18411
ccb3	656	38413.1	30	185	215	86.0465	7	146	153	95.4248	90.7357	5	145	150	96.6667	15	160	175	91.4286	94.0476	3.31194
ccb6c	50	103254	732	422	1154	36.5685	591	324	915	35.4098	35.9891	429	465	894	52.0134	667	557	1224	45.5065	48.76	12.7708
ccb6c	52	83301.3	796	379	1175	32.2553	651	288	939	30.6709	31.4631	472	434	906	47.9029	724	523	1247	41.9407	44.9218	13.4586
ccb6c	103	290052	551	1429	1980	72.1717	465	1152	1617	71.243	71.7074	435	1125	1560	72.1154	628	1438	2066	69.6031	70.8592	-0.848139
ccb6c	119	230515	1141	1233	2374	51.9377	914	999	1913	52.2216	52.0796	721	1115	1836	60.7298	1075	1393	2468	56.4425	58.5862	6.50651
ccb6c	122	271255	995	1409	2404	58.6106	796	1155	1951	59.2004	58.9055	642	1204	1846	65.2221	957	1531	2488	61.5354	63.3787	4.47321
ccb6c	123	250326	1238	1177	2415	48.7371	988	966	1954	49.4371	49.0871	770	1093	1863	58.6688	1143	1354	2497	54.2251	56.4469	7.35989
ccb6c	146	442103	712	2139	2851	75.0263	648	1682	2330	72.1888	73.6076	428	1754	2182	80.385	688	2217	2905	76.3167	78.3508	4.74326
ccb6c	160	287641	897	1547	2444	63.2979	783	1350	2133	63.2911	63.2945	643	1381	2024	68.2312	810	1599	2409	66.3761	67.3037	4.00915
ccb6c	192	59314.3	2814	452	3266	13.8396	2688	421	3109	13.5413	13.6904	2602	438	3040	14.4079	2692	542	3234	16.7594	15.5837	1.89322
ccb6c	301	192554	1279	1161	2440	47.582	767	753	1520	49.5395	48.5607	558	872	1430	60.979	723	883	1606	54.9813	57.9802	9.41945
ccb6c	306	258194	895	1613	2508	64.3142	533	992	1525	65.0492	64.6817	395	1036	1431	72.3969	510	1126	1636	68.8264	70.6117	5.92998
ccb6c	312	36806.3	2024	503	2527	19.905	1200	327	1527	21.4145	20.6598	1265	165	1430	11.5385	1472	160	1632	9.80392	10.6712	-9.98859
ccb6c	325	219034	1225	1236	2461	50.2235	698	821	1519	54.0487	52.1361	417	1014	1431	70.8595	591	1047	1638	63.9194	67.3895	15.2534
ccb6c	369	66727.3	1820	495	2315	21.3823	1125	376	1501	25.05	23.2161	1067	359	1426	25.1753	1173	408	1581	25.8065	25.4909	2.27476
ccb6c	397	280134	667	1711	2378	71.9512	368	1148	1516	75.7256	73.8384	337	1092	1429	76.4171	427	1235	1662	74.3081	75.3626	1.52416
ccb6c	543	9075.34	1281	115	1396	8.23782	765	83	848	9.78774	9.01278	674	114	788	14.467	1202	130	1332	9.75976	12.1134	3.1006
ccb6c	707	79.15	1971	92	2063	4.45952	1552	120	1672	7.17703	5.81828	1501	76	1577	4.81928	1824	104	1928	5.39419	5.10673	-0.711545
ccb6c	860	492534	121	2170	2291	94.7185	96	2132	2228	95.6912	95.2048	177	2011	2188	91.9104	112	2282	2394	95.3216	93.616	-1.5888
ccb6c	900	442023	434	1969	2403	81.9392	381	1699	2080	81.6827	81.811	352	1721	2073	83.0198	332	2221	2553	86.9957	85.0077	3.19677
ccb6c	901	12843.3	2184	221	2405	9.18919	1884	197	2081	9.4666	9.3279	1887	188	2075	9.06024	2289	259	2548	10.1648	9.61254	0.284642
ccb6c	960	574077	332	2529	2861	88.3957	210	2231	2441	91.397	89.8963	313	2169	2482	87.3892	242	2946	3188	92.409	89.8991	0.00280091
ccb6c	1083	313050	752	1154	1906	60.5456	705	1261	1966	64.1404	62.343	558	1418	1976	71.7611	470	1569	2039	76.9495	74.3553	12.0123
ccb6c	1130	285071	271	1161	1432	81.0754	211	1221	1432	85.2654	83.1704	210	1211	1421	85.2217	153	1312	1465	89.5563	87.389	4.2186
ccb6c	1151	291243	248	1181	1429	82.6452	158	1276	1434	88.9819	85.8135	238	1188	1426	83.31	159	1303	1462	89.1245	86.2172	0.403685
ccb6c	1225	197371	221	795	1016	78.248	199	839	1038	80.8285	79.5383	198	806	1004	80.2789	161	1049	1210	86.6942	83.4865	3.94828
ccb6c	1250	144400	219	564	783	72.0307	203	606	809	74.9073	73.469	192	587	779	75.353	171	799	970	82.3711	78.8621	5.3931
ccb6c	1302	293.15	284	7	291	2.4055	286	18	304	5.92105	4.16328	290	1	291	0.343643	440	22	462	4.7619	2.55277	-1.6105
ccb6c	1303	289.11	274	7	281	2.4911	277	18	295	6.10169	4.2964	279	1	280	0.357143	430	22	452	4.86726	2.6122	-1.6842
ccb6n	37	646.15	1573	116	1689	6.86797	1234	76	1310	5.80153	6.33475	1535	106	1641	6.45948	1405	91	1496	6.08289	6.27118	-0.0635662
ccb6n	38	341772	111	1606	1717	93.5352	104	1235	1339	92.233	92.8841	102	1571	1673	93.9032	93	1436	1529	93.9176	93.9104	1.02626
ccb6n	98	228329	86	961	1047	91.7861	115	1213	1328	91.3404	91.5632	78	1006	1084	92.8044	89	985	1074	91.7132	92.2588	0.695616
ccb6n	121	304637	88	1175	1263	93.0325	125	1450	1575	92.0635	92.548	70	1246	1316	94.6809	89	1220	1309	93.2009	93.9409	1.39291
ccb6n	137	341236	89	1349	1438	93.8108	80	1731	1811	95.5826	94.6967	70	1435	1505	95.3488	73	1399	1472	95.0408	95.1948	0.498099
ccb6n	142	328570	187	1307	1494	87.4833	234	1661	1895	87.6517	87.5675	102	1490	1592	93.593	141	1411	1552	90.9149	92.254	4.68647
ccb6n	151	357847	161	1422	1583	89.8294	195	1828	2023	90.3609	90.0951	101	1589	1690	94.0237	132	1526	1658	92.0386	93.0311	2.93599
ccb6n	185	507613	7	1697	1704	99.5892	11	2291	2302	99.5222	99.5557	7	1903	1910	99.6335	9	1823	1832	99.5087	99.5711	0.0154425
ccb6n	248	475155	131	1798	1929	93.2089	159	2416	2575	93.8252	93.5171	118	2160	2278	94.82	129	2036	2165	94.0416	94.4308	0.913714
ccb6n	263	540331	77	2003	2080	96.2981	94	2586	2680	96.4925	96.3953	92	2343	2435	96.2218	88	2160	2248	96.0854	96.1536	-0.24172
ccb6n	279	45138.3	1728	460	2188	21.0238	2127	554	2681	20.6639	20.8438	2052	467	2519	18.5391	1910	421	2331	18.0609	18.3	-2.54384
ccb6n	356	401024	36	1940	1976	98.1781	53	1685	1738	96.9505	97.5643	53	1987	2040	97.402	44	1954	1998	97.7978	97.5999	0.0355515
ccb6n	365	431433	67	1809	1876	96.4286	72	1608	1680	95.7143	96.0714	103	1791	1894	94.5618	101	1787	1888	94.6504	94.6061	-1.46533
ccb6n	372	363225	167	1555	1722	90.302	154	1472	1626	90.5289	90.4154	170	1547	1717	90.099	144	1621	1765	91.8414	90.9702	0.554745
ccb6n	388	14814.3	1352	193	1545	12.4919	1466	213	1679	12.6861	12.589	1345	158	1503	10.5123	1478	185	1663	11.1245	10.8184	-1.77062
ccb6n	461	1261.03	1718	148	1866	7.9314	2088	176	2264	7.77385	7.85263	1504	122	1626	7.50308	1900	146	2046	7.13587	7.31947	-0.533153
ccb6n	469	63778.3	1497	452	1949	23.1914	1855	516	2371	21.763	22.4772	1391	297	1688	17.5948	1702	415	2117	19.6032	18.599	-3.87818
ccb6n	550	483630	635	2024	2659	76.1188	845	2523	3368	74.9109	75.5149	403	2298	2701	85.0796	537	2219	2756	80.5152	82.7974	7.28254
ccb6n	596	17451.3	1403	129	1532	8.42037	3158	290	3448	8.41067	8.41552	1356	285	1641	17.3675	1711	216	1927	11.2091	14.2883	5.87278
ccb6n	677	460479	0	1783	1783	100	3	1694	1697	99.8232	99.9116	0	1763	1763	100	1	1762	1763	99.9433	99.9716	0.0600305
ccb6n	698	278114	55	1332	1387	96.0346	51	1359	1410	96.383	96.2088	51	1353	1404	96.3675	55	1365	1420	96.1268	96.2471	0.0383481
ccb6n	707	331191	59	1360	1419	95.8421	60	1401	1461	95.8932	95.8677	59	1373	1432	95.8799	73	1377	1450	94.9655	95.4227	-0.44498
ccb6n	745	344909	82	1319	1401	94.147	116	1860	1976	94.1296	94.1383	74	1342	1416	94.774	95	1388	1483	93.5941	94.184	0.0457424
ccb6n	750	36250.3	1135	223	1358	16.4212	1616	313	1929	16.226	16.3236	1071	303	1374	22.0524	1180	261	1441	18.1124	20.0824	3.7588
ccb6n	767	289296	114	1096	1210	90.5785	139	1633	1772	92.1558	91.3671	82	1137	1219	93.2732	115	1171	1286	91.0575	92.1654	0.798224
ccb6n	779	272549	79	1021	1100	92.8182	108	1553	1661	93.4979	93.158	48	1067	1115	95.6951	78	1096	1174	93.356	94.5256	1.36752
ccb6n	794	209743	140	815	955	85.3403	226	1297	1523	85.1609	85.2506	92	878	970	90.5155	111	912	1023	89.1496	89.8325	4.58192
ccb6n	943	453756	121	2260	2381	94.9181	92	2116	2208	95.8333	95.3757	65	1748	1813	96.4148	75	1954	2029	96.3036	96.3592	0.983472
ccb6n	1175	33670.3	1475	331	1806	18.3278	1225	282	1507	18.7127	18.5202	1223	154	1377	11.1837	1263	225	1488	15.121	13.1524	-5.36788
ccb6n	1258	444709	75	2227	2302	96.742	65	1725	1790	96.3687	96.5553	58	1685	1743	96.6724	73	1709	1782	95.9035	96.2879	-0.267398
ccb6n	1286	481009	145	2499	2644	94.5159	117	1975	2092	94.4073	94.4616	89	1952	2041	95.6394	95	1966	2061	95.3906	95.515	1.05341
ccb6n	1303	538177	146	2797	2943	95.0391	132	2205	2337	94.3517	94.6954	98	2142	2240	95.625	115	2168	2283	94.9628	95.2939	0.59848
ccb6n	1318	649992	129	3032	3161	95.919	115	2442	2557	95.5025	95.7108	100	2412	2512	96.0191	118	2404	2522	95.3212	95.6701	-0.0406365
ccb6n	1336	626909	201	3183	3384	94.0603	183	2586	2769	93.3911	93.7257	170	2560	2730	93.7729	185	2532	2717	93.191	93.482	-0.243743
ccb6n	1369	679521	45	2929	2974	98.4869	48	2424	2472	98.0583	98.2726	46	2398	2444	98.1178	35	2458	2493	98.5961	98.357	0.0843849
ccb6n	1387	431690	55	2265	2320	97.6293	40	1365	1405	97.153	97.3912	35	1361	1396	97.4928	34	1399	1433	97.6274	97.5601	0.168928
ccb6n	1430	345662	133	2058	2191	93.9297	93	1302	1395	93.3333	93.6315	95	1298	1393	93.1802	99	1326	1425	93.0526	93.1164	-0.515114
ccb6n	1450	290624	276	1693	1969	85.9827	185	1209	1394	86.7288	86.3558	139	1250	1389	89.9928	159	1259	1418	88.787	89.3899	3.03413
ccb6n	1453	172939	700	1240	1940	63.9175	484	874	1358	64.3594	64.1384	369	987	1356	72.7876	515	874	1389	62.923	67.8553	3.71685
ccb6n	1454	388638	65	2021	2086	96.884	37	1363	1400	97.3571	97.1206	42	1353	1395	96.9892	42	1379	1421	97.0443	97.0168	-0.103775
ccb6n	1466	418807	94	2744	2838	96.6878	36	1340	1376	97.3837	97.0358	41	1326	1367	97.0007	41	1358	1399	97.0693	97.035	-0.000731239
ccb6n	1501	342601	56	2216	2272	97.5352	18	1035	1053	98.2906	97.9129	23	1032	1055	97.8199	23	1060	1083	97.8763	97.8481	-0.0648174
ccb6n	1514	269073	90	2022	2112	95.7386	28	903	931	96.9925	96.3656	31	908	939	96.6986	28	934	962	97.0894	96.894	0.528448
ccb6n	1549	189190	72	1579	1651	95.639	32	593	625	94.88	95.2595	30	607	637	95.2904	30	599	629	95.2305	95.2605	0.000970921
cox1	1402	389556	107	1598	1705	93.7243	76	1614	1690	95.503	94.6136	85	1633	1718	95.0524	153	2765	2918	94.7567	94.9045	0.290885
cox1	1405	400390	77	1536	1613	95.2263	65	1561	1626	96.0025	95.6144	76	1554	1630	95.3374	154	3316	3470	95.562	95.4497	-0.164682
cox1	1433	281013	149	997	1146	86.9983	142	1016	1158	87.7375	87.3679	91	1081	1172	92.2355	286	3026	3312	91.3647	91.8001	4.43225
cox2	77	205347	4	757	761	99.4744	3	789	792	99.6212	99.5478	10	1004	1014	99.0138	11	989	1000	98.9	98.9569	-0.590891
cox2	144	57456.3	1708	364	2072	17.5676	1686	379	2065	18.3535	17.9605	2025	498	2523	19.7384	2147	430	2577	16.6861	18.2122	0.251699
cox2	167	872361	15	2963	2978	99.4963	7	2969	2976	99.7648	99.6305	13	3508	3521	99.6308	16	3401	3417	99.5318	99.5813	-0.0492757
cox2	169	774600	47	2999	3046	98.457	31	3020	3051	98.9839	98.7205	20	3577	3597	99.444	29	3442	3471	99.1645	99.3042	0.583777
cox2	259	653395	19	2739	2758	99.3111	5	2318	2323	99.7848	99.5479	10	2780	2790	99.6416	23	3146	3169	99.2742	99.4579	-0.09003
cox2	385	555291	19	2273	2292	99.171	19	1976	1995	99.0476	99.1093	8	2253	2261	99.6462	20	2919	2939	99.3195	99.4828	0.373511
cox2	449	376337	11	1437	1448	99.2403	11	1428	1439	99.2356	99.238	3	1464	1467	99.7955	4	1985	1989	99.7989	99.7972	0.559242
cox2	466	400524	66	1378	1444	95.4294	63	1381	1444	95.6371	95.5332	11	1462	1473	99.2532	53	1983	2036	97.3969	98.325	2.7918
cox2	467	359613	69	1372	1441	95.2117	72	1371	1443	95.0104	95.111	15	1456	1471	98.9803	59	1976	2035	97.1007	98.0405	2.92948
cox2	482	382827	16	1422	1438	98.8873	16	1425	1441	98.8897	98.8885	4	1471	1475	99.7288	15	2155	2170	99.3088	99.5188	0.630283
cox2	550	362525	13	1369	1382	99.0593	9	1355	1364	99.3402	99.1998	3	1294	1297	99.7687	8	2044	2052	99.6101	99.6894	0.489662
cox2	563	350382	13	1364	1377	99.0559	10	1338	1348	99.2582	99.157	5	1255	1260	99.6032	10	1932	1942	99.4851	99.5441	0.387081
cox2	587	327550	36	1334	1370	97.3723	37	1292	1329	97.216	97.2941	13	1192	1205	98.9212	37	1812	1849	97.9989	98.46	1.16593
cox2	620	284389	34	1315	1349	97.4796	24	1282	1306	98.1623	97.821	7	1170	1177	99.4053	29	1668	1697	98.2911	98.8482	1.02721
cox2	638	312944	47	1305	1352	96.5237	46	1277	1323	96.5231	96.5234	19	1173	1192	98.406	41	1568	1609	97.4518	97.9289	1.40558
cox2	704	362341	33	1153	1186	97.2175	33	1017	1050	96.8571	97.0373	36	1676	1712	97.8972	68	3257	3325	97.9549	97.926	0.888701
cox3	114	238374	1146	1114	2260	49.292	1561	1434	2995	47.8798	48.5859	1873	1103	2976	37.0632	1838	1029	2867	35.8912	36.4772	-12.1087
cox3	290	353620	24	1318	1342	98.2116	29	1480	1509	98.0782	98.1449	42	1474	1516	97.2296	85	1484	1569	94.5825	95.906	-2.23887
cox3	302	292891	108	1217	1325	91.8491	122	1280	1402	91.2981	91.5736	99	1302	1401	92.9336	200	1254	1454	86.2448	89.5892	-1.98437
cox3	334	246061	75	1286	1361	94.4893	66	1283	1349	95.1075	94.7984	76	1282	1358	94.4035	148	1274	1422	89.5921	91.9978	-2.80059
cox3	341	56.11	1196	125	1321	9.46253	1190	120	1310	9.16031	9.31142	1191	131	1322	9.90923	1260	125	1385	9.02527	9.46725	0.155833
cox3	356	245363	71	1283	1354	94.7563	54	1286	1340	95.9701	95.3632	79	1271	1350	94.1481	113	1302	1415	92.0141	93.0811	-2.28207
cox3	359	304784	99	1296	1395	92.9032	88	1295	1383	93.637	93.2701	89	1312	1401	93.6474	153	1307	1460	89.5205	91.584	-1.68615
cox3	458	365145	37	1658	1695	97.8171	31	1485	1516	97.9551	97.8861	42	1467	1509	97.2167	87	1489	1576	94.4797	95.8482	-2.03793
cox3	467	363284	82	1647	1729	95.2574	61	1522	1583	96.1466	95.702	67	1494	1561	95.7079	125	1500	1625	92.3077	94.0078	-1.69418
cox3	557	519604	0	2091	2091	100	0	2000	2000	100	100	0	1940	1940	100	0	1977	1977	100	100	0
cox3	572	361051	56	1842	1898	97.0495	25	1412	1437	98.2603	97.6549	42	1443	1485	97.1717	64	1414	1478	95.6698	96.4208	-1.23412
cox3	611	383967	63	2139	2202	97.139	25	1462	1487	98.3188	97.7289	46	1516	1562	97.0551	67	1419	1486	95.4913	96.2732	-1.45571
cox3	633	465319	0	2428	2428	100	0	1533	1533	100	100	0	1610	1610	100	0	1514	1514	100	100	0
cox3	702	69240.3	1980	678	2658	25.5079	1186	408	1594	25.596	25.5519	1370	326	1696	19.2217	1242	262	1504	17.4202	18.321	-7.23099
cox3	795	103818	454	522	976	53.4836	466	528	994	53.1187	53.3012	413	557	970	57.4227	416	536	952	56.3025	56.8626	3.56144
cox3	799	126996	108	633	741	85.4251	68	658	726	90.6336	88.0294	96	644	740	87.027	99	613	712	86.0955	86.5613	-1.46809
cox3	809	110180	56	507	563	90.0533	45	515	560	91.9643	91.0088	52	551	603	91.3765	54	529	583	90.7376	91.057	0.0482219
cox3	822	123853	0	436	436	100	0	432	432	100	100	0	476	476	100	0	450	450	100	100	0
cytb	178	597702	107	2607	2714	96.0575	82	2639	2721	96.9864	96.5219	79	2421	2500	96.84	121	2651	2772	95.6349	96.2375	-0.284481
cytb	286	426280	59	1785	1844	96.8004	48	1995	2043	97.6505	97.2255	47	1881	1928	97.5622	85	1701	1786	95.2408	96.4015	-0.823973
cytb	298	446403	85	1892	1977	95.7006	78	2106	2184	96.4286	96.0646	69	2012	2081	96.6843	116	1780	1896	93.8819	95.2831	-0.781492
cytb	325	478024	102	1958	2060	95.0485	101	2178	2279	95.5682	95.3084	94	2110	2204	95.735	139	1902	2041	93.1896	94.4623	-0.846068
cytb	419	588718	118	2345	2463	95.2091	121	2873	2994	95.9586	95.5838	108	2621	2729	96.0425	125	2541	2666	95.3113	95.6769	0.0930779
cytb	564	279869	200	1241	1441	86.1207	189	1218	1407	86.5672	86.344	219	1221	1440	84.7917	256	1245	1501	82.9447	83.8682	-2.47577
cytb	568	312725	119	1322	1441	91.7418	105	1298	1403	92.516	92.1289	88	1352	1440	93.8889	131	1367	1498	91.255	92.5719	0.443006
cytb	580	299595	133	1297	1430	90.6993	126	1277	1403	91.0192	90.8593	93	1341	1434	93.5146	129	1365	1494	91.3655	92.4401	1.58078
cytb	680	349901	76	1404	1480	94.8649	54	1633	1687	96.7991	95.832	64	1405	1469	95.6433	79	1460	1539	94.8668	95.255	-0.576913
cytb	715	352460	91	1415	1506	93.9575	91	1656	1747	94.7911	94.3743	88	1416	1504	94.1489	96	1453	1549	93.8025	93.9757	-0.398592
cytb	725	345515	98	1444	1542	93.6446	96	1713	1809	94.6932	94.1689	96	1425	1521	93.6884	106	1496	1602	93.3833	93.5358	-0.633092
cytb	732	19804.3	1343	281	1624	17.303	1487	319	1806	17.6633	17.4832	1285	281	1566	17.9438	1287	336	1623	20.7024	19.3231	1.83995
cytb	808	423836	82	1726	1808	95.4646	70	1781	1851	96.2183	95.8414	70	1738	1808	96.1283	93	1858	1951	95.2332	95.6808	-0.160665
cytb	853	343336	68	1328	1396	95.1289	55	1645	1700	96.7647	95.9468	57	1413	1470	96.1224	57	1403	1460	96.0959	96.1092	0.162347
cytb	908	344963	101	1296	1397	92.7702	104	1737	1841	94.3509	93.5606	48	1497	1545	96.8932	84	1379	1463	94.2584	95.5758	2.01523
cytb	982	315750	227	1194	1421	84.0253	418	1932	2350	82.2128	83.1191	199	1523	1722	88.4437	196	1274	1470	86.6667	87.5552	4.43612
cytb	1081	356512	76	1339	1415	94.629	113	2442	2555	95.5773	95.1031	55	1351	1406	96.0882	81	1366	1447	94.4022	95.2452	0.142065
cytb	1119	258673	70	981	1051	93.3397	125	1758	1883	93.3617	93.3507	62	993	1055	94.1232	83	1001	1084	92.3432	93.2332	-0.117469
cytb	1124	255266	55	949	1004	94.5219	91	1746	1837	95.0463	94.7841	46	965	1011	95.45	60	977	1037	94.2141	94.8321	0.0479725
nad1	138	18068.3	1914	305	2219	13.7449	1865	264	2129	12.4002	13.0726	2359	208	2567	8.10284	2512	240	2752	8.72093	8.41189	-4.66067
nad1	215	940485	0	3480	3480	100	1	3491	3492	99.9714	99.9857	2	3986	3988	99.9498	1	3850	3851	99.974	99.9619	-0.0237404
nad1	307	406842	14	1677	1691	99.1721	16	1785	1801	99.1116	99.1418	13	1600	1613	99.194	27	1514	1541	98.2479	98.721	-0.420876
nad1	308	457984	4	1671	1675	99.7612	2	1758	1760	99.8864	99.8238	3	1591	1594	99.8118	8	1524	1532	99.4778	99.6448	-0.178978
nad1	436	486199	0	1565	1565	100	0	1444	1444	100	100	0	1470	1470	100	1	2052	2053	99.9513	99.9756	-0.0243546
nad1	490	674909	0	2758	2758	100	0	2851	2851	100	100	0	2554	2554	100	0	2165	2165	100	100	0
nad1	492	583007	30	2664	2694	98.8864	36	2761	2797	98.7129	98.7997	27	2479	2506	98.9226	10	2172	2182	99.5417	99.2321	0.432485
nad1	500	655591	0	2543	2543	100	0	2624	2624	100	100	0	2355	2355	100	0	2142	2142	100	100	0
nad1	536	516741	0	1564	1564	100	0	1560	1560	100	100	0	1603	1603	100	0	1978	1978	100	100	0
nad1	537	53284.3	1247	275	1522	18.0683	1204	305	1509	20.2121	19.1402	1316	256	1572	16.285	1604	353	1957	18.0378	17.1614	-1.9788
nad1	555	350649	182	1261	1443	87.3874	183	1258	1441	87.3005	87.3439	210	1296	1506	86.0558	258	1760	2018	87.2151	86.6354	-0.708516
nad1	577	484040	0	1437	1437	100	0	1428	1428	100	100	0	1496	1496	100	0	2048	2048	100	100	0
nad1	608	487280	0	1428	1428	100	0	1417	1417	100	100	0	1489	1489	100	0	2050	2050	100	100	0
nad1	635	488765	0	1408	1408	100	0	1406	1406	100	100	0	1481	1481	100	0	2062	2062	100	100	0
nad1	674	504200	0	1397	1397	100	0	1406	1406	100	100	0	1522	1522	100	0	2267	2267	100	100	0
nad1	679	3582.98	1163	143	1306	10.9495	1157	163	1320	12.3485	11.649	1350	173	1523	11.3592	1974	233	2207	10.5573	10.9582	-0.690736
nad1	734	525482	0	1400	1400	100	0	1427	1427	100	100	0	1690	1690	100	0	2482	2482	100	100	0
nad1	743	522062	0	1398	1398	100	0	1423	1423	100	100	0	1689	1689	100	0	2419	2419	100	100	0
nad1	755	470377	0	1393	1393	100	1	1430	1431	99.9301	99.9651	2	1694	1696	99.8821	2	2426	2428	99.9176	99.8999	-0.0652078
nad1	779	868380	6	3457	3463	99.8267	2	3594	3596	99.9444	99.8856	9	3581	3590	99.7493	11	3953	3964	99.7225	99.7359	-0.149658
nad1	823	220729	17	896	913	98.138	16	914	930	98.2796	98.2088	14	917	931	98.4962	16	1454	1470	98.9116	98.7039	0.495114
nad1	835	43207.3	597	251	848	29.5991	623	242	865	27.9769	28.788	623	241	864	27.8935	897	384	1281	29.9766	28.935	0.147082
nad2	303	259479	415	1244	1659	74.9849	444	1249	1693	73.7744	74.3796	639	1034	1673	61.8051	701	1312	2013	65.1764	63.4907	-10.8889
nad2	308	328114	0	1425	1425	100	1	1422	1423	99.9297	99.9649	1	1424	1425	99.9298	0	1853	1853	100	99.9649	4.93151e-05
nad2	335	370797	10	1437	1447	99.3089	6	1434	1440	99.5833	99.4461	4	1450	1454	99.7249	3	1777	1780	99.8315	99.7782	0.332055
nad2	356	416717	0	1439	1439	100	0	1439	1439	100	100	0	1454	1454	100	0	1767	1767	100	100	0
nad2	361	378075	1	1433	1434	99.9303	1	1437	1438	99.9305	99.9304	0	1455	1455	100	1	1775	1776	99.9437	99.9718	0.0414849
nad2	367	416312	0	1436	1436	100	0	1439	1439	100	100	0	1460	1460	100	0	1756	1756	100	100	0
nad2	388	412365	0	1433	1433	100	0	1434	1434	100	100	0	1452	1452	100	0	1724	1724	100	100	0
nad2	394	357597	25	1404	1429	98.2505	30	1404	1434	97.9079	98.0792	5	1447	1452	99.6556	18	1709	1727	98.9577	99.3067	1.22745
nad2	497	510167	40	2454	2494	98.3962	26	1688	1714	98.4831	98.4396	24	1516	1540	98.4416	58	2693	2751	97.8917	98.1666	-0.272999
nad2	523	515217	5	2434	2439	99.795	1	1666	1667	99.94	99.8675	12	1454	1466	99.1814	10	2692	2702	99.6299	99.4057	-0.46183
nad2	525	754.76	2234	197	2431	8.10366	1530	130	1660	7.83133	7.96749	1410	53	1463	3.62269	2598	106	2704	3.92012	3.77141	-4.19609
nad2	621	672468	28	3063	3091	99.0941	21	2585	2606	99.1942	99.1442	21	2436	2457	99.1453	22	3260	3282	99.3297	99.2375	0.0933323
nad2	788	560621	44	2209	2253	98.047	32	2150	2182	98.5335	98.2903	33	2160	2193	98.4952	63	3097	3160	98.0063	98.2508	-0.0394814
nad2	800	506409	2	1681	1683	99.8812	5	1445	1450	99.6552	99.7682	2	1443	1445	99.8616	5	2825	2830	99.8233	99.8425	0.0742881
nad2	809	497613	0	1685	1685	100	0	1453	1453	100	100	2	1440	1442	99.8613	1	2805	2806	99.9644	99.9128	-0.0871671
nad2	846	44684.3	1362	390	1752	22.2603	1173	271	1444	18.7673	20.5138	1206	223	1429	15.6053	2396	517	2913	17.748	16.6767	-3.83712
nad2	920	628050	0	2414	2414	100	0	2334	2334	100	100	2	2290	2292	99.9127	0	2308	2308	100	99.9564	-0.04363
nad2	928	504098	0	1960	1960	100	1	1879	1880	99.9468	99.9734	2	1846	1848	99.8918	0	1948	1948	100	99.9459	-0.0275168
nad2	958	334181	0	1186	1186	100	0	1186	1186	100	100	1	1153	1154	99.9133	0	1466	1466	100	99.9567	-0.0433276
nad2	962	324306	0	1148	1148	100	0	1148	1148	100	100	1	1114	1115	99.9103	0	1428	1428	100	99.9552	-0.044843
nad2	1028	158252	0	513	513	100	0	546	546	100	100	0	526	526	100	0	808	808	100	100	0
nad2	1057	905.15	394	32	426	7.51174	437	54	491	10.998	9.25485	462	29	491	5.90631	748	49	797	6.14806	6.02718	-3.22767
nad2	1058	70889.3	153	268	421	63.658	184	308	492	62.6016	63.1298	185	307	492	62.3984	254	539	793	67.9697	65.1841	2.05426
nad2	1148	15730.5	1796	338	2134	15.8388	2356	402	2758	14.5758	15.2073	2721	187	2908	6.43054	2041	87	2128	4.08835	5.25944	-9.94785
nad2	1246	50957.3	296	320	616	51.9481	494	562	1056	53.2197	52.5839	806	322	1128	28.5461	491	135	626	21.5655	25.0558	-27.5281
nad2	1247	39450.3	329	271	600	45.1667	576	469	1045	44.8804	45.0235	863	242	1105	21.9005	534	81	615	13.1707	17.5356	-27.4879
nad2	1400	10920.5	1468	247	1715	14.4023	2155	272	2427	11.2073	12.8048	2293	180	2473	7.27861	1525	88	1613	5.45567	6.36714	-6.43765
nad2	1403	923.76	1549	147	1696	8.66745	2255	157	2412	6.50912	7.58829	2390	65	2455	2.64766	1571	27	1598	1.68961	2.16863	-5.41965
nad2	1408	87446.3	1034	649	1683	38.5621	1448	947	2395	39.5407	39.0514	2054	391	2445	15.9918	1344	231	1575	14.6667	15.3292	-23.7222
nad2	1409	36224	1267	413	1680	24.5833	1833	562	2395	23.4656	24.0244	2251	192	2443	7.85919	1474	99	1573	6.29371	7.07645	-16.948
nad3	61	33554.3	2507	317	2824	11.2252	2289	258	2547	10.1296	10.6774	2318	315	2633	11.9635	2397	299	2696	11.0905	11.527	0.849634
nad3	154	25522	3243	353	3596	9.81646	3547	345	3892	8.86434	9.3404	3808	309	4117	7.50547	3570	317	3887	8.15539	7.83043	-1.50997
nad3	155	771787	388	3191	3579	89.159	417	3445	3862	89.2025	89.1807	464	3616	4080	88.6275	569	3306	3875	85.3161	86.9718	-2.20894
nad3	172	561339	756	2323	3079	75.4466	842	2322	3164	73.3881	74.4173	725	2701	3426	78.8383	890	2853	3743	76.2223	77.5303	3.11294
nad3	173	752062	273	2803	3076	91.1248	282	2884	3166	91.0929	91.1088	354	3074	3428	89.6733	496	3280	3776	86.8644	88.2688	-2.84001
nad3	190	519673	721	2412	3133	76.9869	799	2457	3256	75.4607	76.2238	627	2912	3539	82.2831	852	2871	3723	77.1152	79.6992	3.47538
nad3	191	752722	583	2669	3252	82.0726	617	2787	3404	81.8743	81.9734	471	3207	3678	87.1941	691	3147	3838	81.9958	84.595	2.62156
nad3	213	42821.3	3034	358	3392	10.5542	3334	360	3694	9.74553	10.1499	3377	474	3851	12.3085	3546	518	4064	12.7461	12.5273	2.37739
nad3	257	753164	232	3026	3258	92.8791	213	3132	3345	93.6323	93.2557	321	3133	3454	90.7064	471	3360	3831	87.7056	89.206	-4.04968
nad3	296	784571	133	2887	3020	95.596	139	2904	3043	95.4321	95.5141	182	2913	3095	94.1195	323	3140	3463	90.6728	92.3962	-3.1179
nad3	301	615484	411	2587	2998	86.2909	438	2567	3005	85.4243	85.8576	460	2607	3067	85.0016	641	2762	3403	81.1637	83.0827	-2.77492
nad3	319	631826	419	2516	2935	85.724	415	2429	2844	85.4079	85.5659	436	2437	2873	84.8242	624	2546	3170	80.3155	82.5698	-2.99611
nad3	320	666038	366	2562	2928	87.5	370	2470	2840	86.9718	87.2359	396	2476	2872	86.2117	592	2564	3156	81.2421	83.7269	-3.50903
nad3	336	377.62	2124	250	2374	10.5307	1982	261	2243	11.6362	11.0835	1992	268	2260	11.8584	2207	318	2525	12.5941	12.2262	1.14276
nad3	358	479206	272	1895	2167	87.4481	234	1754	1988	88.2294	87.8387	268	1753	2021	86.7392	355	1913	2268	84.3474	85.5433	-2.29539
nad3	362	385616	427	1821	2248	81.0053	401	1616	2017	80.119	80.5622	358	1653	2011	82.1979	479	1797	2276	78.9543	80.5761	0.0139453
nad3	386	513908	649	2477	3126	79.2386	509	2062	2571	80.2023	79.7204	448	1939	2387	81.2317	576	2226	2802	79.4433	80.3375	0.617013
nad3	455	2528.34	216	67	283	23.6749	253	63	316	19.9367	21.8058	211	57	268	21.2687	604	148	752	19.6809	20.4748	-1.33106
nad3	460	141373	103	434	537	80.8194	145	404	549	73.5883	77.2039	113	450	563	79.929	457	1604	2061	77.8263	78.8776	1.67377
nad4	44	309798	0	1242	1242	100	2	1121	1123	99.8219	99.911	3	1058	1061	99.7172	1	1267	1268	99.9211	99.8192	-0.091761
nad4	74	388488	164	1793	1957	91.6198	178	1616	1794	90.078	90.8489	87	1665	1752	95.0342	91	1940	2031	95.5194	95.2768	4.42792
nad4	154	1.05081e+06	4	3837	3841	99.8959	14	3787	3801	99.6317	99.7638	10	3703	3713	99.7307	10	3914	3924	99.7452	99.7379	-0.0258512
nad4	164	1.09317e+06	5	4025	4030	99.8759	13	4017	4030	99.6774	99.7767	13	3957	3970	99.6725	12	4111	4123	99.7089	99.6907	-0.085928
nad4	166	967828	9	4027	4036	99.777	22	4010	4032	99.4544	99.6157	15	3961	3976	99.6227	16	4120	4136	99.6132	99.6179	0.0022586
nad4	197	1.27733e+06	3	4719	4722	99.9365	6	5023	5029	99.8807	99.9086	11	5081	5092	99.784	8	4868	4876	99.8359	99.81	-0.0986268
nad4	317	341630	0	1455	1455	100	6	1444	1450	99.5862	99.7931	3	1415	1418	99.7884	2	1457	1459	99.8629	99.8257	0.0325737
nad4	362	400411	0	1436	1436	100	1	1433	1434	99.9303	99.9651	1	1409	1410	99.9291	1	1559	1560	99.9359	99.9325	-0.0326448
nad4	376	404787	0	1528	1528	100	1	1365	1366	99.9268	99.9634	0	1343	1343	100	1	1838	1839	99.9456	99.9728	0.00941453
nad4	401	344618	0	1302	1302	100	0	1145	1145	100	100	0	1125	1125	100	1	1606	1607	99.9378	99.9689	-0.0311139
nad4	416	306863	0	1162	1162	100	0	1007	1007	100	100	0	987	987	100	1	1458	1459	99.9315	99.9657	-0.03427
nad4	433	265607	0	1004	1004	100	0	851	851	100	100	0	846	846	100	1	1298	1299	99.923	99.9615	-0.0384911
nad4	437	255813	0	969	969	100	0	814	814	100	100	0	815	815	100	1	1259	1260	99.9206	99.9603	-0.0396825
nad4	449	225364	0	855	855	100	0	702	702	100	100	0	702	702	100	1	1143	1144	99.9126	99.9563	-0.0437063
nad4	759	509350	2	2059	2061	99.903	3	1957	1960	99.8469	99.8749	0	2000	2000	100	1	2620	2621	99.9618	99.9809	0.105974
nad4	977	330941	1	1539	1540	99.9351	4	1159	1163	99.6561	99.7956	5	1105	1110	99.5495	12	2115	2127	99.4358	99.4927	-0.302876
nad4	1373	597360	91	3719	3810	97.6115	48	1827	1875	97.44	97.5258	16	996	1012	98.419	231	4138	4369	94.7127	96.5659	-0.959914
nad4	1405	514352	9	3038	3047	99.7046	5	1522	1527	99.6726	99.6886	4	710	714	99.4398	28	3277	3305	99.1528	99.2963	-0.392307
nad4	1417	466663	8	2727	2735	99.7075	5	1389	1394	99.6413	99.6744	1	603	604	99.8344	12	2901	2913	99.5881	99.7112	0.0368376
nad4	1432	399584	2	2316	2318	99.9137	6	1233	1239	99.5157	99.7147	1	467	468	99.7863	1	2415	2416	99.9586	99.8725	0.157738
nad4	1433	394010	13	2264	2277	99.4291	6	1224	1230	99.5122	99.4706	3	455	458	99.345	6	2368	2374	99.7473	99.5461	0.0754859
nad4	1452	7852.54	1598	224	1822	12.2942	894	142	1036	13.7066	13.0004	267	14	281	4.98221	1728	81	1809	4.47761	4.72991	-8.27046
nad4L	65	227726	104	1171	1275	91.8431	17	359	376	95.4787	93.6609	148	2269	2417	93.8767	72	996	1068	93.2584	93.5676	-0.0933635
nad4L	70	250300	96	1283	1379	93.0384	16	377	393	95.9288	94.4836	120	2483	2603	95.3899	64	1066	1130	94.3363	94.8631	0.379516
nad4L	80	294665	98	1545	1643	94.0353	17	435	452	96.2389	95.1371	161	2945	3106	94.8165	76	1255	1331	94.29	94.5532	-0.583874
nad4L	120	23996.3	2055	351	2406	14.5885	490	76	566	13.4276	14.008	4061	547	4608	11.8707	1655	240	1895	12.6649	12.2678	-1.74026
nad4L	149	582352	284	3729	4013	92.923	33	882	915	96.3934	94.6582	337	6299	6636	94.9216	215	2979	3194	93.2686	94.0951	-0.563087
nad4L	158	588216	298	3716	4014	92.576	40	861	901	95.5605	94.0682	372	6253	6625	94.3849	238	2961	3199	92.5602	93.4725	-0.595696
nad4L	167	563045	285	3599	3884	92.6622	38	829	867	95.6171	94.1396	361	5994	6355	94.3194	223	2847	3070	92.7362	93.5278	-0.611842
nad5	1550	694460	1	2745	2746	99.9636	0	2451	2451	100	99.9818	0	2263	2263	100	0	2707	2707	100	100	0.0182083
nad5	1567	57624.3	2537	396	2933	13.5015	2275	367	2642	13.891	13.6963	1860	578	2438	23.708	2288	623	2911	21.4016	22.5548	8.85851
nad5	1580	790960	0	2607	2607	100	0	2480	2480	100	100	0	2267	2267	100	0	2678	2678	100	100	0
nad5	1589	552345	0	1912	1912	100	0	2033	2033	100	100	0	1922	1922	100	0	2107	2107	100	100	0
nad5	1591	94520.3	1441	449	1890	23.7566	1472	546	2018	27.0565	25.4066	1323	610	1933	31.5572	1444	630	2074	30.3761	30.9666	5.56007
nad5	1665	293795	1244	1158	2402	48.2098	1285	1222	2507	48.7435	48.4767	984	1764	2748	64.1921	1045	1575	2620	60.1145	62.1533	13.6767
nad5	1859	551986	0	1929	1929	100	0	1965	1965	100	100	1	1948	1949	99.9487	0	3024	3024	100	99.9743	-0.0256542
nad5	1895	421487	0	1376	1376	100	2	1369	1371	99.8541	99.9271	0	1379	1379	100	1	3021	3022	99.9669	99.9835	0.0563941
nad5	1900	392051	16	1309	1325	98.7925	16	1307	1323	98.7906	98.7915	3	1325	1328	99.7741	6	2851	2857	99.79	99.782	0.990503
nad5	1901	402279	2	1315	1317	99.8481	1	1314	1315	99.924	99.886	1	1321	1322	99.9244	1	2847	2848	99.9649	99.9446	0.0585753
nad5	1911	3705.98	1000	147	1147	12.816	1009	136	1145	11.8777	12.3469	987	173	1160	14.9138	2149	235	2384	9.85738	12.3856	0.0387023
nad5	1916	279643	6	1145	1151	99.4787	5	1148	1153	99.5663	99.5225	6	1160	1166	99.4854	14	2411	2425	99.4227	99.4541	-0.0684811
nad5	1918	392263	0	1161	1161	100	0	1163	1163	100	100	0	1178	1178	100	0	2464	2464	100	100	0
nad5	1931	17292.3	891	139	1030	13.4951	899	130	1029	12.6336	13.0644	891	155	1046	14.8184	1792	325	2117	15.3519	15.0851	2.02075
nad5	1958	244805	0	775	775	100	0	788	788	100	100	0	787	787	100	1	1652	1653	99.9395	99.9698	-0.030248
nad6	26	69142.3	702	391	1093	35.7731	569	211	780	27.0513	31.4122	595	222	817	27.1726	920	215	1135	18.9427	23.0577	-8.35453
nad6	88	180654	1269	885	2154	41.0864	1184	502	1686	29.7746	35.4305	1220	560	1780	31.4607	1658	481	2139	22.4871	26.9739	-8.45657
nad6	89	157545	1371	794	2165	36.6744	1260	436	1696	25.7075	31.191	1286	503	1789	28.1163	1737	418	2155	19.3968	23.7565	-7.43445
nad6	90	8000.15	2027	157	2184	7.18864	1627	81	1708	4.74239	5.96552	1713	87	1800	4.83333	2100	69	2169	3.18119	4.00726	-1.95826
nad6	97	578076	0	2300	2300	100	0	1821	1821	100	100	0	1893	1893	100	0	2286	2286	100	100	0
nad6	138	88857.3	2478	598	3076	19.4408	2363	285	2648	10.7628	15.1018	2244	335	2579	12.9895	2800	245	3045	8.04598	10.5178	-4.58408
nad6	146	335621	1581	1684	3265	51.5773	1600	1255	2855	43.958	47.7677	1807	993	2800	35.4643	2338	928	3266	28.414	31.9391	-15.8285
nad6	158	111301	2161	786	2947	26.6712	2270	424	2694	15.7387	21.2049	2651	3	2654	0.113037	2908	2	2910	0.0687285	0.0908827	-21.1141
nad6	159	5411.15	2803	131	2934	4.46489	2657	66	2723	2.4238	3.44435	2636	41	2677	1.53157	2875	15	2890	0.519031	1.0253	-2.41905
nad6	161	184238	2060	870	2930	29.6928	2213	507	2720	18.6397	24.1663	2047	655	2702	24.2413	2494	393	2887	13.6127	18.927	-5.23924
nad6	166	761167	0	3048	3048	100	0	2839	2839	100	100	0	2752	2752	100	0	2997	2997	100	100	0
nad6	169	186778	2185	838	3023	27.7208	2307	516	2823	18.2784	22.9996	2116	661	2777	23.8027	2655	385	3040	12.6645	18.2336	-4.76605
nad6	191	237016	2228	1178	3406	34.586	2311	911	3222	28.2744	31.4302	2299	884	3183	27.7725	2732	554	3286	16.8594	22.316	-9.11422
nad6	306	3424.15	1396	45	1441	3.12283	1413	24	1437	1.67015	2.39649	1347	73	1420	5.14085	1425	33	1458	2.26337	3.70211	1.30562
nad6	398	392437	0	1447	1447	100	0	1424	1424	100	100	0	1428	1428	100	0	1459	1459	100	100	0
nad6	414	401075	0	1440	1440	100	0	1426	1426	100	100	0	1424	1424	100	0	1456	1456	100	100	0
nad6	446	115521	927	505	1432	35.2654	1036	393	1429	27.5017	31.3836	926	502	1428	35.1541	1134	320	1454	22.0083	28.5812	-2.8024
nad6	467	470511	0	1427	1427	100	0	1422	1422	100	100	0	1422	1422	100	0	2033	2033	100	100	0
nad6	474	465543	0	1421	1421	100	0	1412	1412	100	100	0	1413	1413	100	0	2027	2027	100	100	0
nad6	476	460323	0	1422	1422	100	0	1411	1411	100	100	0	1411	1411	100	0	2026	2026	100	100	0
nad6	562	637685	2	1838	1840	99.8913	0	1860	1860	100	99.9457	0	1757	1757	100	3	3501	3504	99.9144	99.9572	0.0115396
nad6	567	632314	0	1472	1472	100	0	1503	1503	100	100	0	1411	1411	100	0	3190	3190	100	100	0
nad6	569	136652	1067	306	1373	22.287	1146	227	1373	16.5331	19.4101	1034	241	1275	18.902	2521	570	3091	18.4406	18.6713	-0.738754
nad6	604	526.71	308	17	325	5.23077	291	26	317	8.20189	6.71633	300	19	319	5.95611	957	28	985	2.84264	4.39938	-2.31695
nad6	609	609.76	279	15	294	5.10204	264	25	289	8.65052	6.87628	276	17	293	5.80205	930	28	958	2.92276	4.3624	-2.51388
nad6	610	632.76	271	15	286	5.24476	257	25	282	8.86525	7.055	268	17	285	5.96491	924	28	952	2.94118	4.45304	-2.60196
nad7	137	249717	0	1076	1076	100	1	1021	1022	99.9022	99.9511	0	1018	1018	100	0	1299	1299	100	100	0.0489237
nad7	209	779300	2	3101	3103	99.9355	3	3298	3301	99.9091	99.9223	2	3233	3235	99.9382	3	3390	3393	99.9116	99.9249	0.00254709
nad7	224	851413	6	3434	3440	99.8256	7	3599	3606	99.8059	99.8157	13	3573	3586	99.6375	15	3722	3737	99.5986	99.618	-0.197686
nad7	244	1.1331e+06	0	3981	3981	100	0	4262	4262	100	100	0	4192	4192	100	0	4239	4239	100	100	0
nad7	251	1.15242e+06	0	4067	4067	100	0	4361	4361	100	100	0	4317	4317	100	0	4283	4283	100	100	0
nad7	315	69441.3	1317	380	1697	22.3925	1128	323	1451	22.2605	22.3265	1088	357	1445	24.7059	1946	715	2661	26.8696	25.7877	3.46126
nad7	335	468363	0	1654	1654	100	1	1458	1459	99.9315	99.9657	0	1444	1444	100	0	2580	2580	100	100	0.03427
nad7	344	421223	2	1635	1637	99.8778	2	1457	1459	99.8629	99.8704	1	1443	1444	99.9307	3	2558	2561	99.8829	99.9068	0.0364305
nad7	353	467335	0	1636	1636	100	1	1459	1460	99.9315	99.9658	0	1447	1447	100	0	2505	2505	100	100	0.0342466
nad7	383	411562	3	1593	1596	99.812	5	1454	1459	99.6573	99.7347	2	1435	1437	99.8608	1	2489	2490	99.9598	99.9103	0.175665
nad7	445	400958	1	1634	1635	99.9388	2	1449	1451	99.8622	99.9005	1	1428	1429	99.93	3	2331	2334	99.8715	99.9007	0.000242172
nad7	531	703.56	1593	146	1739	8.39563	1046	87	1133	7.67873	8.03718	1152	70	1222	5.72831	1429	90	1519	5.92495	5.82663	-2.21055
nad7	533	311396	26	1654	1680	98.4524	10	1022	1032	99.031	98.7417	15	1114	1129	98.6714	14	1453	1467	99.0457	98.8585	0.116837
nad7	534	43640.3	1274	396	1670	23.7126	811	214	1025	20.878	22.2953	907	215	1122	19.1622	1152	303	1455	20.8247	19.9935	-2.30184
nad7	578	213673	0	1245	1245	100	0	619	619	100	100	2	715	717	99.7211	0	1039	1039	100	99.8605	-0.13947
nad7	679	263463	1	1116	1117	99.9105	4	1000	1004	99.6016	99.756	2	924	926	99.784	0	1260	1260	100	99.892	0.135975
nad7	698	287337	2	1358	1360	99.8529	1	1192	1193	99.9162	99.8846	1	1126	1127	99.9113	0	1535	1535	100	99.9556	0.071075
nad7	724	447307	0	1709	1709	100	0	1525	1525	100	100	0	1414	1414	100	0	1952	1952	100	100	0
nad7	734	485090	0	1853	1853	100	0	1638	1638	100	100	0	1539	1539	100	0	2092	2092	100	100	0
nad7	739	379218	5	1929	1934	99.7415	1	1686	1687	99.9407	99.8411	0	1598	1598	100	4	2204	2208	99.8188	99.9094	0.0683245
nad7	769	476863	0	1807	1807	100	0	1634	1634	100	100	0	1655	1655	100	0	2028	2028	100	100	0
nad7	789	24231.3	1680	270	1950	13.8462	1477	244	1721	14.1778	14.012	1577	187	1764	10.6009	1879	278	2157	12.8883	11.7446	-2.26739
nad7	836	580606	0	2384	2384	100	0	2018	2018	100	100	0	2185	2185	100	1	2561	2562	99.961	99.9805	-0.019516
nad7	926	483861	2	1952	1954	99.8976	1	2011	2012	99.9503	99.924	0	1986	1986	100	4	1976	1980	99.798	99.899	-0.0249821
nad7	973	384869	0	1449	1449	100	0	1449	1449	100	100	0	1445	1445	100	0	1477	1477	100	100	0
nad7	1088	446817	1	1733	1734	99.9423	2	1692	1694	99.8819	99.9121	0	1667	1667	100	0	1776	1776	100	100	0.0878669
nad7	1103	261034	5	987	992	99.496	6	1010	1016	99.4094	99.4527	0	978	978	100	5	1013	1018	99.5088	99.7544	0.301712
nad7	1110	152024	217	694	911	76.18	209	731	940	77.766	76.973	251	645	896	71.9866	243	694	937	74.0662	73.0264	-3.9466
nad7	1119	6159.03	734	110	844	13.0332	762	117	879	13.3106	13.1719	782	52	834	6.23501	793	83	876	9.47489	7.85495	-5.31693
nad7	1124	222585	1	798	799	99.8748	0	831	831	100	99.9374	0	790	790	100	0	828	828	100	100	0.0625782
nad9	92	427222	214	1812	2026	89.4373	178	1846	2024	91.2055	90.3214	312	1528	1840	83.0435	329	1658	1987	83.4424	83.2429	-7.0785
nad9	111	24370.3	1955	320	2275	14.0659	1964	301	2265	13.2892	13.6776	1914	182	2096	8.68321	1997	211	2208	9.55616	9.11968	-4.55788
nad9	113	522379	182	2124	2306	92.1075	143	2175	2318	93.8309	92.9692	339	1808	2147	84.2105	304	1937	2241	86.4346	85.3226	-7.64664
nad9	118	17472.3	2097	285	2382	11.9647	2094	286	2380	12.0168	11.9908	2046	201	2247	8.94526	2117	216	2333	9.25847	9.10186	-2.88891
nad9	167	714834	170	3458	3628	95.3142	134	3581	3715	96.393	95.8536	349	3342	3691	90.5446	350	3248	3598	90.2724	90.4085	-5.44514
nad9	190	852713	331	3687	4018	91.7621	251	3915	4166	93.975	92.8686	624	3517	4141	84.9312	552	3456	4008	86.2275	85.5794	-7.28919
nad9	223	860595	590	3879	4469	86.7979	512	4209	4721	89.1548	87.9764	936	3781	4717	80.1569	945	3642	4587	79.3983	79.7776	-8.1988
nad9	298	456877	185	1953	2138	91.3471	106	1965	2071	94.8817	93.1144	337	1753	2090	83.8756	299	1874	2173	86.2402	85.0579	-8.05647
nad9	311	386575	128	1319	1447	91.1541	82	1361	1443	94.3174	92.7358	244	1178	1422	82.8411	187	1288	1475	87.322	85.0816	-7.6542
nad9	328	337001	138	1293	1431	90.3564	84	1336	1420	94.0845	92.2205	261	1156	1417	81.5808	225	1230	1455	84.5361	83.0584	-9.16201
nad9	356	330259	139	1278	1417	90.1905	80	1331	1411	94.3303	92.2604	278	1145	1423	80.4638	205	1244	1449	85.8523	83.1581	-9.10234
nad9	368	315195	147	1268	1415	89.6113	87	1319	1406	93.8122	91.7118	294	1120	1414	79.2079	226	1225	1451	84.4245	81.8162	-9.89554
nad9	398	299406	136	1269	1405	90.3203	77	1324	1401	94.5039	92.4121	246	1163	1409	82.5408	201	1251	1452	86.157	84.3489	-8.06319
orfX	86	376318	331	1859	2190	84.8858	258	1519	1777	85.4811	85.1835	220	1491	1711	87.142	350	1799	2149	83.7134	85.4277	0.244192
orfX	91	448035	224	2012	2236	89.9821	181	1647	1828	90.0985	90.0403	149	1610	1759	91.5293	252	1953	2205	88.5714	90.0504	0.0100637
orfX	102	250930	966	1393	2359	59.0504	835	1114	1949	57.1575	58.104	880	1006	1886	53.3404	1177	1171	2348	49.8722	51.6063	-6.49766
orfX	127	602580	217	2587	2804	92.2611	183	2249	2432	92.4753	92.3682	162	2176	2338	93.071	245	2595	2840	91.3732	92.2221	-0.146072
orfX	149	741153	427	3126	3553	87.982	411	2760	3171	87.0388	87.5104	287	2802	3089	90.709	451	3123	3574	87.3811	89.045	1.53464
orfX	155	469965	1238	2478	3716	66.6846	1134	2159	3293	65.5633	66.124	1287	1984	3271	60.6542	1480	2299	3779	60.8362	60.7452	-5.37874
orfX	157	247212	2279	1476	3755	39.3076	2059	1300	3359	38.702	39.0048	2158	1140	3298	34.5664	2454	1363	3817	35.7087	35.1375	-3.86725
orfX	158	627601	755	3000	3755	79.8935	715	2652	3367	78.7645	79.329	555	2754	3309	83.2276	783	3029	3812	79.4596	81.3436	2.0146
orfX	205	549635	103	2044	2147	95.2026	94	2126	2220	95.7658	95.4842	68	2102	2170	96.8664	117	2139	2256	94.8138	95.8401	0.355908
orfX	215	522678	176	2022	2198	91.9927	165	2056	2221	92.5709	92.2818	102	2035	2137	95.227	163	2176	2339	93.0312	94.1291	1.84726
orfX	227	530355	196	2093	2289	91.4373	178	2099	2277	92.1827	91.81	116	2007	2123	94.536	189	2256	2445	92.2699	93.403	1.59298
orfX	229	484596	244	2027	2271	89.2558	217	2044	2261	90.4025	89.8292	123	1982	2105	94.1568	211	2219	2430	91.3169	92.7368	2.90767
orfX	251	534592	240	2181	2421	90.0867	219	2168	2387	90.8253	90.456	123	2103	2226	94.4744	215	2386	2601	91.7339	93.1042	2.64815
orfX	270	2223.54	2413	225	2638	8.52919	2349	199	2548	7.81005	8.16962	2338	138	2476	5.57351	2621	153	2774	5.5155	5.5445	-2.62511
orfX	273	28004.3	2345	360	2705	13.3087	2283	308	2591	11.8873	12.598	2250	261	2511	10.3943	2486	307	2793	10.9918	10.693	-1.90498
orfX	279	130169	2032	830	2862	29.0007	1904	829	2733	30.333	29.6668	2047	664	2711	24.4928	2209	742	2951	25.144	24.8184	-4.84842
orfX	289	565491	432	2488	2920	85.2055	423	2408	2831	85.0583	85.1319	293	2463	2756	89.3687	395	2608	3003	86.8465	88.1076	2.97569
orfX	308	628968	379	2772	3151	87.9721	406	2685	3091	86.8651	87.4186	343	2692	3035	88.6985	409	2877	3286	87.5533	88.1259	0.707304
orfX	354	273958	801	1227	2028	60.503	825	1206	2031	59.3796	59.9413	704	1329	2033	65.3714	818	1325	2143	61.8292	63.6003	3.659
orfX	355	327983	492	1518	2010	75.5224	530	1481	2011	73.645	74.5837	648	1364	2012	67.7932	579	1542	2121	72.7016	70.2474	-4.33627
orfX	358	329562	332	1530	1862	82.1697	369	1480	1849	80.0433	81.1065	569	1285	1854	69.3096	472	1490	1962	75.9429	72.6263	-8.48023
orfX	371	367345	81	1286	1367	94.0746	69	1359	1428	95.1681	94.6213	64	1307	1371	95.3319	99	1568	1667	94.0612	94.6965	0.0751896
orfX	373	359473	61	1256	1317	95.3683	57	1316	1373	95.8485	95.6084	56	1262	1318	95.7511	95	1524	1619	94.1322	94.9417	-0.666725
orfX	378	39478.3	1012	295	1307	22.5708	1060	287	1347	21.3066	21.9387	1083	218	1301	16.7563	1348	281	1629	17.2498	17.0031	-4.9356
orfX	381	40244.3	981	322	1303	24.7122	1025	312	1337	23.3358	24.024	1109	191	1300	14.6923	1401	255	1656	15.3986	15.0454	-8.97859
orfX	400	5159.95	1140	118	1258	9.37997	1204	98	1302	7.52688	8.45342	1149	111	1260	8.80952	1453	166	1619	10.2532	9.53138	1.07796
orfX	401	267657	194	1065	1259	84.5909	185	1121	1306	85.8346	85.2128	198	1063	1261	84.2982	273	1350	1623	83.1793	83.7387	-1.47404
orfX	402	4919.95	1173	118	1291	9.1402	1241	100	1341	7.45712	8.29866	1177	112	1289	8.68891	1486	170	1656	10.2657	9.4773	1.17864
orfX	403	271611	183	1090	1273	85.6245	175	1145	1320	86.7424	86.1835	196	1075	1271	84.5791	265	1373	1638	83.8217	84.2004	-1.98306
orfX	406	267236	196	1065	1261	84.4568	190	1118	1308	85.474	84.9654	203	1056	1259	83.8761	271	1350	1621	83.2819	83.579	-1.38638
orfX	434	314564	88	1238	1326	93.3635	94	1259	1353	93.0525	93.208	100	1200	1300	92.3077	133	1587	1720	92.2674	92.2876	-0.920421
orfX	464	335983	96	1255	1351	92.8942	117	1288	1405	91.6726	92.2834	101	1232	1333	92.4231	127	1616	1743	92.7137	92.5684	0.285034
orfX	468	220836	426	925	1351	68.4678	475	940	1415	66.4311	67.4494	419	901	1320	68.2576	537	1206	1743	69.191	68.7243	1.27486
orfX	532	673504	141	2865	3006	95.3094	143	2827	2970	95.1852	95.2473	131	2904	3035	95.6837	160	2946	3106	94.8487	95.2662	0.0189019
orfX	575	291170	169	1254	1423	88.1237	160	1237	1397	88.5469	88.3353	90	1276	1366	93.4114	143	1268	1411	89.8653	91.6384	3.3031
orfX	580	1549.03	1302	117	1419	8.24524	1281	115	1396	8.23782	8.24153	1304	66	1370	4.81752	1306	107	1413	7.57254	6.19503	-2.0465
orfX	581	296876	148	1273	1421	89.5848	157	1237	1394	88.7374	89.1611	88	1276	1364	93.5484	137	1272	1409	90.2768	91.9126	2.75147
orfX	637	268101	86	1147	1233	93.0251	98	1132	1230	92.0325	92.5288	82	1109	1191	93.115	85	1152	1237	93.1285	93.1218	0.592952
orfX	687	160675	79	697	776	89.8196	90	679	769	88.2965	89.058	83	665	748	88.9037	77	687	764	89.9215	89.4126	0.354566
orfX	694	144873	65	638	703	90.7539	81	626	707	88.5431	89.6485	62	623	685	90.9489	74	633	707	89.5332	90.2411	0.592546
orfX	700	137012	63	590	653	90.3522	78	576	654	88.0734	89.2128	61	576	637	90.4239	72	584	656	89.0244	89.7241	0.511319
orfX	717	208.2	455	36	491	7.33198	461	37	498	7.42972	7.38085	445	36	481	7.48441	453	42	495	8.48485	7.98463	0.603781
pseudo	48	225391	134	1017	1151	88.3579	143	1063	1206	88.1426	88.2503	89	968	1057	91.5799	128	1076	1204	89.3688	90.4744	2.22407
pseudo	61	48526.3	1172	322	1494	21.5529	1146	363	1509	24.0557	22.8043	1068	255	1323	19.2744	1196	310	1506	20.5843	19.9294	-2.87492
pseudo	79	444881	76	1920	1996	96.1924	55	1960	2015	97.2705	96.7314	86	1674	1760	95.1136	93	1941	2034	95.4277	95.2707	-1.46075
pseudo	93	534190	115	2403	2518	95.4329	119	2367	2486	95.2132	95.323	119	2107	2226	94.6541	159	2404	2563	93.7963	94.2252	-1.09783
pseudo	225	570227	212	2692	2904	92.6997	191	2664	2855	93.31	93.0049	238	2485	2723	91.2596	277	2891	3168	91.2563	91.258	-1.74688
pseudo	227	417408	520	2319	2839	81.6837	559	2229	2788	79.9498	80.8167	317	2324	2641	87.997	466	2646	3112	85.0257	86.5113	5.6946
pseudo	228	537955	508	2421	2929	82.6562	465	2376	2841	83.6325	83.1444	402	2318	2720	85.2206	547	2657	3204	82.9276	84.0741	0.929729
pseudo	287	622221	259	2688	2947	91.2114	222	2676	2898	92.3395	91.7755	176	2489	2665	93.3959	223	3081	3304	93.2506	93.3232	1.54777
pseudo	355	280271	145	1214	1359	89.3304	133	1270	1403	90.5203	89.9254	178	1228	1406	87.34	149	1260	1409	89.4251	88.3825	-1.5428
pseudo	444	105511	711	487	1198	40.6511	720	472	1192	39.5973	40.1242	622	588	1210	48.595	655	560	1215	46.0905	47.3428	7.21859
pseudo	458	262756	41	1036	1077	96.1931	30	1034	1064	97.1805	96.6868	34	1049	1083	96.8606	44	1038	1082	95.9335	96.397	-0.289776
pseudo	524	69848.3	130	336	466	72.103	103	330	433	76.2125	74.1577	124	346	470	73.617	138	302	440	68.6364	71.1267	-3.03105
pseudo	530	74418.6	32	342	374	91.4439	30	327	357	91.5966	91.5202	26	350	376	93.0851	30	305	335	91.0448	92.0649	0.544697
pseudo-rps11	78	639988	420	3097	3517	88.058	342	2956	3298	89.6301	88.844	663	2707	3370	80.3264	673	2732	3405	80.2349	80.2807	-8.56336
pseudo-rps11	354	44526.3	2393	702	3095	22.6817	710	219	929	23.5737	23.1277	829	119	948	12.5527	2339	465	2804	16.5835	14.5681	-8.55964
rpl2	1210	442945	233	2019	2252	89.6536	253	2069	2322	89.1042	89.3789	204	2089	2293	91.1034	265	1925	2190	87.8995	89.5015	0.12252
rpl2	1249	387112	0	1448	1448	100	0	1582	1582	100	100	0	1416	1416	100	0	1468	1468	100	100	0
rpl5	64	53014.3	1409	376	1785	21.0644	1255	408	1663	24.534	22.7992	1107	357	1464	24.3852	1511	266	1777	14.969	19.6771	-3.12205
rpl5	113	3033.15	3171	243	3414	7.11775	3209	248	3457	7.17385	7.1458	2882	330	3212	10.274	3411	170	3581	4.74728	7.51062	0.364825
rps1	107	632704	904	3160	4064	77.7559	763	2787	3550	78.507	78.1315	727	2485	3212	77.3661	899	2841	3740	75.9626	76.6643	-1.46713
rps1	339	653.15	1240	71	1311	5.41571	1260	58	1318	4.40061	4.90816	1291	75	1366	5.49048	1329	75	1404	5.34188	5.41618	0.508022
rps1	377	202806	359	844	1203	70.1579	415	792	1207	65.6172	67.8876	311	994	1305	76.1686	407	927	1334	69.4903	72.8294	4.94183
rps1	417	26794.3	731	337	1068	31.5543	657	336	993	33.8369	32.6956	744	377	1121	33.6307	804	382	1186	32.2091	32.9199	0.224314
rps2	158	274479	1750	1375	3125	44	1898	1435	3333	43.0543	43.5272	1973	1306	3279	39.8292	1965	1313	3278	40.0549	39.9421	-3.58509
rps2	404	280568	156	1267	1423	89.0372	165	1236	1401	88.2227	88.63	240	1181	1421	83.1105	245	1241	1486	83.5128	83.3116	-5.31834
rps2	409	3225.28	1321	105	1426	7.36325	1280	113	1393	8.11199	7.73762	1313	106	1419	7.47005	1389	93	1482	6.2753	6.87268	-0.864945
rps2	425	279420	269	1365	1634	83.5373	251	1221	1472	82.9484	83.2429	314	1155	1469	78.6249	366	1264	1630	77.546	78.0855	-5.15739
rps2	479	302547	303	1487	1790	83.0726	236	1311	1547	84.7447	83.9086	345	1208	1553	77.7849	427	1335	1762	75.7662	76.7756	-7.13309
rps2	489	91469.3	1267	546	1813	30.1158	1068	491	1559	31.4945	30.8052	1073	473	1546	30.5951	1310	456	1766	25.8211	28.2081	-2.59711
rps2	537	2223.29	1547	235		#DIV/0!	1340	214		#DIV/0!	#DIV/0!	1207	201		#DIV/0!	1470	257		#DIV/0!	#DIV/0!	#DIV/0!
rps2	674	369644	432	1609	2041	78.8339	350	1788	2138	83.6296	81.2317	445	1621	2066	78.4608	474	1639	2113	77.5674	78.0141	-3.21762
rps2	745	229940	282	1032	1314	78.5388	260	1061	1321	80.3179	79.4284	329	991	1320	75.0758	342	1013	1355	74.7601	74.918	-4.51042
rps2	769	209372	186	934	1120	83.3929	166	951	1117	85.1388	84.2658	237	883	1120	78.8393	243	911	1154	78.9428	78.891	-5.37476
rps2	775	79824.3	255	426	681	62.5551	221	444	665	66.7669	64.661	365	351	716	49.0223	354	386	740	52.1622	50.5923	-14.0687
rps2	778	167606	1	363		#DIV/0!	1	392		#DIV/0!	#DIV/0!	5	315		#DIV/0!	7	333		#DIV/0!	#DIV/0!	#DIV/0!
rps3	58	380827	120	1958	2078	94.2252	77	1473	1550	95.0323	94.6287	56	1376	1432	96.0894	82	1771	1853	95.5747	95.8321	1.20333
rps3	64	490437	0	2149	2149	100	0	1636	1636	100	100	0	1496	1496	100	0	1926	1926	100	100	0
rps3	69	418723	72	2152	2224	96.7626	54	1674	1728	96.875	96.8188	32	1528	1560	97.9487	60	1981	2041	97.0603	97.5045	0.685696
rps3	92	575935	1	2422	2423	99.9587	0	2080	2080	100	99.9794	0	1846	1846	100	0	2355	2355	100	100	0.0206356
rps3	171	655509	707	3384	4091	82.7182	658	3028	3686	82.1487	82.4334	449	2868	3317	86.4637	811	3174	3985	79.6487	83.0562	0.622761
rps3	503	479241	8	2021	2029	99.6057	20	2061	2081	99.0389	99.3223	8	2015	2023	99.6045	9	2033	2042	99.5593	99.5819	0.259581
rps3	644	91211.3	296	484	780	62.0513	233	314	547	57.404	59.7277	194	403	597	67.5042	493	683	1176	58.0782	62.7912	3.06356
rps3	945	169.73	1680	194	1874	10.3522	1400	183	1583	11.5603	10.9563	1451	155	1606	9.65131	1702	171	1873	9.12974	9.39052	-1.56574
rps3	956	199897	1064	1001	2065	48.4746	985	764	1749	43.6821	46.0783	643	1096	1739	63.0247	946	1074	2020	53.1683	58.0965	12.0182
rps3	1143	74026.3	2196	524	2720	19.2647	2493	596	3089	19.2943	19.2795	1848	451	2299	19.6172	2368	531	2899	18.3167	18.9669	-0.312545
rps3	1286	35596.3	1307	151	1458	10.3567	1384	145	1529	9.48332	9.91999	1074	362	1436	25.2089	1122	357	1479	24.1379	24.6734	14.7534
rps3	1513	385906	295	1769	2064	85.7074	419	2290	2709	84.533	85.1202	154	1209	1363	88.7014	338	2204	2542	86.7034	87.7024	2.58219
rps3	1526	40836.3	1240	300	1540	19.4805	1833	431	2264	19.0371	19.2588	618	142	760	18.6842	1693	369	2062	17.8952	18.2897	-0.969082
rps3	1544	281022	77	1298	1375	94.4	81	1814	1895	95.7256	95.0628	30	557	587	94.8893	106	1720	1826	94.195	94.5421	-0.520682
rps3	1558	234435	89	1151	1240	92.8226	90	1509	1599	94.3715	93.597	28	429	457	93.8731	120	1493	1613	92.5604	93.2168	-0.380266
rps4	38	306699	163	1511	1674	90.2628	109	1314	1423	92.3401	91.3015	238	1223	1461	83.7098	294	1309	1603	81.6594	82.6846	-8.6169
rps4	49	380963	294	1855	2149	86.3192	218	1681	1899	88.5203	87.4197	427	1475	1902	77.5499	565	1579	2144	73.6474	75.5987	-11.8211
rps4	164	807505	525	3805	4330	87.8753	503	4183	4686	89.2659	88.5706	906	3624	4530	80	845	3657	4502	81.2306	80.6153	-7.95531
rps4	186	238.15	4145	24	4169	0.575678	4484	24	4508	0.532387	0.554032	4023	304	4327	7.02565	4319	229	4548	5.03518	6.03042	5.47638
rps4	278	389966	137	1784	1921	92.8683	150	1874	2024	92.5889	92.7286	265	1701	1966	86.5209	273	1650	1923	85.8034	86.1621	-6.56647
rps4	290	280082	119	1280	1399	91.4939	106	1308	1414	92.5035	91.9987	245	1168	1413	82.661	271	1170	1441	81.1936	81.9273	-10.0714
rps4	335	279722	131	1270	1401	90.6495	113	1307	1420	92.0423	91.3459	209	1199	1408	85.1562	226	1204	1430	84.1958	84.676	-6.66987
rps4	474	5032.21	689	75	764	9.81675	737	85	822	10.3406	10.0787	719	81	800	10.125	1120	90	1210	7.43802	8.78151	-1.29719
rps4	482	167486	77	616	693	88.8889	74	676	750	90.1333	89.5111	114	607	721	84.1886	233	901	1134	79.4533	81.8209	-7.69017
rps4	549	11750	518	85	603	14.0962	540	90	630	14.2857	14.191	518	80	598	13.3779	1216	95	1311	7.24638	10.3122	-3.8788
rps4	558	6062.03	540	59	599	9.84975	549	79	628	12.5796	11.2147	571	31	602	5.1495	836	46	882	5.21542	5.18246	-6.03222
rps4	858	134241	1047	748	1795	41.6713	1022	811	1833	44.2444	42.9579	1268	553	1821	30.3679	1265	584	1849	31.5846	30.9763	-11.9816
rps4	867	4983.54	1294	147	1441	10.2012	1286	146	1432	10.1955	10.1984	1357	81	1438	5.63282	1370	99	1469	6.73928	6.18605	-4.01234
rps4	897	213978	351	957	1308	73.1651	300	1009	1309	77.0817	75.1234	424	903	1327	68.0482	424	939	1363	68.8921	68.4702	-6.65325
rps4	926	218731	143	1063	1206	88.1426	68	1006	1074	93.6685	90.9056	289	805	1094	73.5832	363	1133	1496	75.7353	74.6592	-16.2463
rps4	937	178473	247	852	1099	77.525	137	824	961	85.744	81.6345	251	737	988	74.5951	455	934	1389	67.2426	70.9189	-10.7156
rps4	962	145090	139	729	868	83.9862	76	652	728	89.5604	86.7733	229	530	759	69.8287	320	829	1149	72.1497	70.9892	-15.7841
rps4	1013	51555.3	90	292	382	76.4398	33	211	244	86.4754	81.4576	106	166	272	61.0294	250	398	648	61.4198	61.2246	-20.233
rps7	277	468577	162	1732	1894	91.4467	267	2951	3218	91.7029	91.5748	370	3171	3541	89.551	229	2106	2335	90.1927	89.8718	-1.70295
rps7	309	2114.54	1232	110	1342	8.19672	1940	193	2133	9.04829	8.62251	2175	101	2276	4.43761	1532	95	1627	5.83897	5.13829	-3.48422
rps7	332	3940.34	265	107	372	28.7634	386	184	570	32.2807	30.5221	364	125	489	25.5624	281	91	372	24.4624	25.0124	-5.5097
rps13	100	362327	691	1522	2213	68.7754	962	2567	3529	72.7402	70.7578	1170	2494	3664	68.0677	1079	1721	2800	61.4643	64.766	-5.9918
rps13	256	577785	424	2536	2960	85.6757	581	3887	4468	86.9964	86.336	990	3446	4436	77.6826	702	2566	3268	78.519	78.1008	-8.23526
rps13	287	401058	409	1791	2200	81.4091	533	2552	3085	82.7229	82.066	872	2168	3040	71.3158	684	1709	2393	71.4166	71.3662	-10.6998
rps19	116	208017	521	1007	1528	65.9031	745	1421	2166	65.6048	65.754	710	1965	2675	73.4579	532	1015	1547	65.6109	69.5344	3.78043
rps19	126	135117	881	723	1604	45.0748	1301	984	2285	43.0635	44.0691	1404	1421	2825	50.3009	945	680	1625	41.8462	46.0735	2.00438
rps19	138	295402	211	1480	1691	87.5222	272	2162	2434	88.825	88.1736	251	2772	3023	91.697	324	1384	1708	81.0304	86.3637	-1.80986
rps19	163	348166	59	1640	1699	96.5274	75	2432	2507	97.0084	96.7679	87	3030	3117	97.2089	109	1609	1718	93.6554	95.4321	-1.33574
rps19	164	307927	159	1535	1694	90.6139	190	2311	2501	92.403	91.5085	252	2857	3109	91.8945	201	1505	1706	88.2181	90.0563	-1.45221
