# Supplementary material for: A mitochondrial pentatricopeptide repeat protein enhances cold tolerance by modulating mitochondrial superoxide in rice
Source: Nat Commun. 2023 Oct 25;14:6789. doi: 10.1038/s41467-023-42269-4 (PMC10600133; doi:10.1038/s41467-023-42269-4)
Supplement: Supplementary file 6 — Source data [file 41467_2023_42269_MOESM6_ESM.xlsx]

## Sheet: Figure 2
Figure 2b
Relative expression data of nad4 and nad5 in 9311, ospus1-1, ospus1-1 sop10-1, CRISPR and transgeneic lines.
	9311			ospus1-1			ospus1-1 sop10-1			ospus1-1 sop10CR#1			ospus1-1 sop10CR#2			ospus1-1 sop10CR#3			Comp #1			Comp #2			Comp #3
nad4-28°C	25.395	25.3926	25.3843	25.5049	25.4988	25.4506	27.2528	27.1153	27.2832	26.6944	26.7689	26.7871	27.3433	27.1667	27.2258	27.5317	27.4264	27.8762	25.6019	25.404	25.4415	24.3487	24.4468	24.455	24.4323	24.4505	24.4752
nad4-22°C	23.9554	24.2768	24.0418	23.5734	23.543	23.583	25.8668	26.2642	26.0606	26.387	26.3878	26.4965	28.1538	28.4906	28.1684	28.054	27.9492	28.0084	24.8453	25.0694	24.8209	24.4164	24.4571	24.4848	24.0589	24.0186	24.0986
nad5-28°C	25.28	25.3439	25.2162	25.4278	25.3393	25.4109	26.7809	26.8844	26.9474	24.709	24.5565	24.5958	25.6373	25.6991	25.6941	25.7139	25.7334	25.5699	25.563	25.2976	25.3048	24.0387	23.8584	24.0336	24.6932	24.267	24.1994
nad5-22°C	23.6079	23.477	23.5813	22.7348	22.7051	22.5696	25.0177	24.9041	24.8678	24.5112	24.4689	24.4711	26.749	26.706	26.6622	26.8058	26.6287	26.6146	25.096	24.9563	24.7175	24.07	23.9939	23.9741	23.4611	23.366	23.4674
Actin-28°C	12.4071	12.3498	12.3104	12.8823	12.7961	12.8051	13.6021	13.5928	13.5476	10.8929	10.8089	10.7847	11.8958	11.8101	11.7613	11.6839	12.1169	11.7677	12.1028	12.1849	12.2221	11.7091	11.4197	11.4119	11.9047	11.6189	11.7287
Actin-22°C	10.5855	10.6382	10.4663	10.2259	10.2342	10.1956	11.1343	10.945	11.005	11.0017	11.0475	10.9654	12.9954	13.4563	12.9374	12.8693	13.6711	12.8293	11.7594	11.6207	11.7664	11.2178	11.1672	11.2226	10.7891	10.6977	10.7661
Figure 2c
Northern blot analysis to detect the nad4 and nad5 transcripts.
		MB staing				nad4 northern blot
		MB staing				nad5 northern blot

## Sheet: Figure 3
Figure 3
In-gel assay of NADH oxidase capacity.

## Sheet: Figure 4
Figure 4a
NBT and DAB staining.
				9311								9311							9311
28°C-NBT
				ospus1-1							ospus1-1								ospus1-1
28°C-NBT
				ospus1-1 sop10-1							ospus1-1 sop10-1								ospus1-1 sop10-1
28°C-NBT
			ospus1-1 sop10CR#1								ospus1-1 sop10CR#1						ospus1-1 sop10CR#1								ospus1-1 sop10CR#1
28°C-NBT
			ospus1-1 sop10CR#2								ospus1-1 sop10CR#2							ospus1-1 sop10CR#2							ospus1-1 sop10CR#2
28°C-NBT
			ospus1-1 sop10CR#3								ospus1-1 sop10CR#3							ospus1-1 sop10CR#3							ospus1-1 sop10CR#3
28°C-NBT
			Comp #1								Comp #1							Comp #1
28°C-NBT
			Comp #2								Comp #2								Comp #2
28°C-NBT
				Comp #3							Comp #3							Comp #3							Comp #3
28°C-NBT
				9311							9311								9311
22°C-NBT
				ospus1-1								ospus1-1								ospus1-1
22°C-NBT
22°C-NBT			ospus1-1 sop10-1								ospus1-1 sop10-1
22°C-NBT			ospus1-1 sop10CR#1							ospus1-1 sop10CR#1
22°C-NBT			ospus1-1 sop10CR#2								ospus1-1 sop10CR#2
22°C-NBT			ospus1-1 sop10CR#3							ospus1-1 sop10CR#3
22°C-NBT			Comp #1							Comp #1
22°C-NBT			Comp #2							Comp #2
22°C-NBT			Comp #3							Comp #3
				9311							9311
28°C-DAB
				ospus1-1							ospus1-1
28°C-DAB
			ospus1-1 sop10-1								ospus1-1 sop10-1
28°C-DAB
			ospus1-1 sop10CR#1								ospus1-1 sop10CR#1
28°C-DAB
			ospus1-1 sop10CR#2								ospus1-1 sop10CR#2
28°C-DAB
			ospus1-1 sop10CR#3							ospus1-1 sop10CR#3
28°C-DAB
			Comp #1								Comp #1
28°C-DAB
			Comp #2								Comp #2
28°C-DAB
			Comp #3								Comp #3
28°C-DAB
				9311							9311
22°C-DAB
				ospus1-1
22°C-DAB											ospus1-1
			ospus1-1 sop10-1								ospus1-1 sop10-1
22°C-DAB
			ospus1-1 sop10CR#1								ospus1-1 sop10CR#1
22°C-DAB
			ospus1-1 sop10CR#2								ospus1-1 sop10CR#2
22°C-DAB
			ospus1-1 sop10CR#3								ospus1-1 sop10CR#3
22°C-DAB
											Comp #1
			Comp #1
22°C-DAB
			Comp #2								Comp #2
22°C-DAB
			Comp #3								Comp #3
22°C-DAB
Figure 4c
In-gel activity assay of various SOD isozymes in different material seedlings.

## Sheet: Figure 5
Figure 5a
Relative expression levels of Mn-SOD (LOC_Os05g25850),Cu/Zn-SOD (LOC_Os07g46990)and Fe-SOD (LOC_Os06g05110) genes in 9311,ospus1-1 mutants, and the SOD overexpression plants.
	9311			ospus1-1			OE #1			OE #2			OE #3
Mn-SOD-28°C	25.3304	25.3489	25.303	25.1661	25.2364	25.238	22.9274	22.8815	22.8548	24.4134	24.419	24.4848	23.2977	23.3714	23.2965
Mn-SOD-22°C	25.0011	25.0238	25.0109	25.4702	25.5548	25.3984	23.1823	23.1359	23.2761	23.7763	24.0732	23.8058	22.686	22.6239	22.5896
Actin-28°C	16.0262	16.1139	16.1202	15.5482	15.5711	15.6289	16.0329	16.0588	16.0522	16.641	16.7281	16.65	16.1027	16.1397	16.1482
Actin-22°C	15.7548	15.7622	15.8179	16.0111	16.0077	16.0488	15.9703	15.9936	16.2951	15.764	15.8113	15.7591	15.9347	15.9362	16.0181
	9311			ospus1-1			OE #1			OE #2			OE #3
Cu/Zn-SOD-28°C	24.1337	24.0823	24.0937	23.6612	23.7125	23.6618	23.7772	23.8187	23.7773	23.0034	23.0436	22.8979	21.1443	21.2416	21.1577
Cu/Zn-SOD-22°C	23.162	23.3014	23.0547	23.4071	23.3722	23.309	23.1204	23.1198	23.182	22.5598	22.6991	22.5556	20.5503	20.5323	20.5554
Actin-28°C	15.728	15.96	15.9699	15.2717	15.3236	15.3093	16.0304	15.9715	16.02	15.7578	15.7782	15.7865	15.0274	15.0571	15.2862
Actin-22°C	15.4416	15.4399	15.5162	15.7123	15.6787	15.8266	16.3269	16.3269	16.4043	15.0732	15.0958	15.1432	14.6847	14.6004	14.6383
	9311			ospus1-1			OE #1			OE #2			OE #3
Fe-SOD-28°C	27.4012	27.5664	27.9394	27.264	27.0067	26.6735	21.277	21.6425	22.0732	21.6502	22.1283	21.9331	21.9015	22.0689	21.9925
Fe-SOD-22°C	27.1093	27.2677	27.0456	27.3067	27.3663	26.58	22.5175	22.1698	23.0907	22.2111	22.4123	22.3406	22.2485	22.2355	22.1404
Actin-28°C	16.2674	16.06	16.41	15.5554	15.4162	15.3652	15.4455	16.1951	15.7778	16.064	16.1066	15.8483	15.637	15.9657	15.7849
Actin-22°C	16.185	16.0174	16.1721	16.3143	16.3933	16.1317	16.2423	16.0529	15.9685	16.1446	16.1345	15.9691	15.805	15.89	15.8402
Figure 5b
Phenotypic responses to temperature (28°C or 22°C) of the 9311, ospus1-1, and ospus1-1 transgenic plants overexpressing Mn-SOD Fe-SOD or Cu/Zn-SOD genes.
The first batch material phenotype as below,
			28°C						28°C						28°C
			22°C						22°C						22°C
The second batch material phenotype as below,
			22°C						22°C						22°C
The third batch material phenotype as below，
			22°C						22°C						22°C
The fourth batch material phenotype as below,
			22°C						22°C						22°C
Figure 5c
NBT and DAB staining.
			9311								9311							9311									9311							9311								9311							9311
22°C-NBT
				ospus1-1								ospus1-1								ospus1-1								ospus1-1
22°C-NBT
												9311
				Mn-SOD OE#1								Mn-SOD OE#1								Mn-SOD OE#1
22°C-NBT
				Mn-SOD OE#2								Mn-SOD OE#2								Mn-SOD OE#2
22°C-NBT
				Mn-SOD OE#3								Mn-SOD OE#3								Mn-SOD OE#3
22°C-NBT
				Cu/Zn-SOD OE#1								Cu/Zn-SOD OE#1								Cu/Zn-SOD OE#1								Cu/Zn-SOD OE#1
22°C-NBT
				Cu/Zn-SOD OE#2								Cu/Zn-SOD OE#2								Cu/Zn-SOD OE#2
22°C-NBT
				Cu/Zn-SOD OE#3								Cu/Zn-SOD OE#3								Cu/Zn-SOD OE#3
22°C-NBT
				Fe-SOD OE#1								Fe-SOD OE#1								Fe-SOD OE#1
22°C-NBT
				Fe-SOD OE#2								Fe-SOD OE#2								Fe-SOD OE#2
22°C-NBT
				Fe-SOD OE#3								Fe-SOD OE#3								Fe-SOD OE#3
22°C-NBT
				9311								9311							9311
22°C-DAB
				ospus1-1								ospus1-1								ospus1-1
22°C-DAB
				Mn-SOD OE#1								Mn-SOD OE#1
22°C-DAB
				Mn-SOD OE#2								Mn-SOD OE#2
22°C-DAB
				Mn-SOD OE#3								Mn-SOD OE#3
22°C-DAB
				Cu/Zn-SOD OE#1								Cu/Zn-SOD OE#1
22°C-DAB
				Cu/Zn-SOD OE#2								Cu/Zn-SOD OE#2
22°C-DAB
				Cu/Zn-SOD OE#3								Cu/Zn-SOD OE#3
22°C-DAB
				Fe-SOD OE#1								Fe-SOD OE#1
22°C-DAB
				Fe-SOD OE#2								Fe-SOD OE#2
22°C-DAB
				Fe-SOD OE#3								Fe-SOD OE#3
22°C-DAB

## Sheet: Figure 6
Figure 6b
Suivival rate
Material	Repeat 1	Repeat 2	Repeat 3
LKZ1	5	5	9
sop10CR/LKZ1 #4	52	65	45
sop10CR/LKZ1 #5	35	44	38
ZJZ17	9	5	10
sop10CR/ZJZ17 #6	35	21	25
sop10CR/ZJZ17 #7	25	35	35
ZZ35	5	4	8
sop10CR/ZZ35 #8	25	21	18
sop10CR/ZZ35 #9	15	23	21
Figure 6c
NBT and DAB staining.
				LKZ1								LKZ1
NBT- before cold stress
				sop10CR/LKZ1 #4								sop10CR/LKZ1 #4
NBT- before cold stress
				sop10CR/LKZ1 #5								sop10CR/LKZ1 #5
NBT- before cold stress
				LKZ1									LKZ1								LKZ1
NBT- recover
				sop10CR/LKZ1 #4								sop10CR/LKZ1 #4								sop10CR/LKZ1 #4
NBT- recover
				sop10CR/LKZ1 #5								sop10CR/LKZ1 #5								sop10CR/LKZ1 #5
NBT- recover
				ZJZ 17									ZJZ 17
NBT- before cold stress
				sop10CR/ZJZ17 #6									sop10CR/ZJZ17 #6
NBT- before cold stress
				sop10CR/ZJZ17 #7									sop10CR/ZJZ17 #7
NBT- before cold stress
				ZJZ 17									ZJZ 17									ZJZ 17
NBT- recover
				sop10CR/ZJZ17 #6									sop10CR/ZJZ17 #6									sop10CR/ZJZ17 #6
NBT- recover
				sop10CR/ZJZ17 #7									sop10CR/ZJZ17 #7									sop10CR/ZJZ17 #7
NBT- recover
				ZZ35									ZZ35
NBT- before cold stress
				sop10CR/ZZ35 #8									sop10CR/ZZ35 #8
NBT- before cold stress
				sop10CR/ZZ35 #9									sop10CR/ZZ35 #9
NBT- before cold stress
				ZZ35									ZZ35									ZZ35								ZZ35
NBT- recover
				sop10CR/ZZ35 #8									sop10CR/ZZ35 #8									sop10CR/ZZ35 #8
NBT- recover
				sop10CR/ZZ35 #9									sop10CR/ZZ35 #9									sop10CR/ZZ35 #9
NBT- recover
				LKZ1								LKZ1
DAB- before cold stress
				sop10CR/LKZ1 #4								sop10CR/LKZ1 #4
DAB- before cold stress
				sop10CR/LKZ1 #5								sop10CR/LKZ1 #5
DAB- before cold stress
				LKZ1								LKZ1
DAB- recover
				sop10CR/LKZ1 #4								sop10CR/LKZ1 #4
DAB- recover
				sop10CR/LKZ1 #5								sop10CR/LKZ1 #5
DAB- recover
				ZJZ 17									ZJZ 17
DAB- before cold stress
				sop10CR/ZJZ17 #6									sop10CR/ZJZ17 #6
DAB- before cold stress
				sop10CR/ZJZ17 #7									sop10CR/ZJZ17 #7
DAB- before cold stress
				ZJZ 17									ZJZ 17
DAB- recover
				sop10CR/ZJZ17 #6									sop10CR/ZJZ17 #6
DAB- recover
				sop10CR/ZJZ17 #7									sop10CR/ZJZ17 #7
DAB- recover
				ZZ35									ZZ35
DAB- before cold stress
				sop10CR/ZZ35 #8									sop10CR/ZZ35 #8
DAB- before cold stress
				sop10CR/ZZ35 #9									sop10CR/ZZ35 #9
DAB- before cold stress
				ZZ35									ZZ35								ZZ35								ZZ35
DAB- recover
				sop10CR/ZZ35 #8									sop10CR/ZZ35 #8
DAB- recover
				sop10CR/ZZ35 #9									sop10CR/ZZ35 #9
DAB- recover
Figure 6d
In-gel assay of NADH oxidase capacity.

## Sheet: Supplementary figure 8
Supplementary Fig. 4b
The Ct value of SOD-encoding genes in leaves of 9311 and ospus1-1.
	9311			ospus1-1
Cu/Zn-SOD-28°C (LOC_Os07g46990)	24.0577	24.0206	23.9752	22.6447	22.5585	22.5796
Cu/Zn-SOD-22°C (LOC_Os07g46990)	22.0868	22.1118	22.1222	23.4619	23.3978	23.3975
Mn-SOD-28°C (LOC_Os05g25850)	25.5666	25.5572	25.4388	24.2623	24.2075	24.4411
Mn-SOD-22°C (LOC_Os05g25850)	24.0627	24.1359	24.0056	25.4717	25.5248	25.4928
Fe-SOD-28°C (LOC_Os06g05110)	27.2006	27.1588	27.1235	25.3259	25.3931	25.3495
Fe-SOD-22°C (LOC_Os06g05110)	26.279	26.373	26.2766	26.9436	26.7956	27.001
Actin-28°C	15.9144	15.9512	16.0505	14.4667	14.44	14.5044
Actin-22°C	15.4754	15.7701	15.449	15.8437	15.7669	15.7687

## Sheet: Supplementary figure 9
Supplementary Fig. 9b
Suivival rate %
Material	Repeat 1	Repeat 2	Repeat 3	Repeat 4	Repeat 5	Repeat 6
9311	3	5	7	5	4	5
sop10CR #1	58	65	66	54	59	60
sop10CR #2	52	56	54	65	52	56
sop10CR #3	34	65	53	70	55	61
Supplementary Fig. 9c
NBT staing
				9311								sop10CR #1								sop10CR #2								sop10CR #3
NBT- cold 0 d
				9311								sop10CR #1								sop10CR #2								sop10CR #3
NBT- cold 1 d
				9311								sop10CR #1								sop10CR #2								sop10CR #3
NBT- cold 2 d
				9311								sop10CR #1								sop10CR #2								sop10CR #3
NBT- recovery 1 d
				9311								sop10CR #1								sop10CR #2								sop10CR #3
NBT- recovery 2 d
				9311								sop10CR #1								sop10CR #2								sop10CR #3
NBT- recovery 3 d
Supplementary Fig. 9d
In-gel assay of NADH oxidase capacity.
Supplementary Fig. 9d
Yield per plant in the field (g/plant).
Material	Repeat 1	Repeat 2	Repeat 3	Repeat 4	Repeat 5	Repeat 6	Repeat 7	Repeat 8	Repeat 9	Repeat 10	Repeat 11	Repeat 12	Repeat 13	Repeat 14	Repeat 15	Repeat 16	Repeat 17	Repeat 18	Repeat 19	Repeat 20	Repeat 21	Repeat 22	Repeat 23	Repeat 24	Repeat 25	Repeat 26	Repeat 27	Repeat 28	Repeat 29	Repeat 30	Repeat 31	Repeat 32	Repeat 33	Repeat 34	Repeat 35	Repeat 36	Repeat 37	Repeat 38	Repeat 39	Repeat 40	Repeat 41	Repeat 42
9311	31.37	30.63	33.18	47.68	48.34	47.68	48.43	35.13	54.47	43.14	25.48	57.79	44.49	40.258	45.25	43.58	58.09	34.1	47.26	44.34	47.51	44.2	36.02	39.92	45.73	40	49.62	55.15	49.32	44.88	35.18	50	35.83	45.41	51.34	49.58	34.69	34.56	48.25	54.87	34.75	39.51
sop10CR #1	41.27	41.04	46.36	42.54	56.24	59.19	31.02	39.36	31.44	28.21	34.64	34.85	31.85	30.11	45.23	36.25	48.26	44.28	48.26	49.35	42.36	37.25	41.29	51.23	44.26	44.36	39.32	41.23	45.27	39.58	42.39	46.32	42.36	47.35	48.26	40.29	54.32	48.66	41.85	48.21	38.26	40.68
sop10CR #2	35.17	53.96	43.85	38.48	38.81	66.07	38.18	38.94	34.05	31.6	38.47	41.97	31.06	34.08	46.23	50.11	54.21	48.69	37.46	46.06	33.82	49.88	47.82	47.77	52.66	42.13	53.21	41.83	42.83	58.41	45.23	52.16	43.5	42.07	47.52	34.68	45.58	43.78	35.98	39.65	45.76	43.01
sop10CR #3	34.05	30.55	37.04	49.04	36.153	49.36	51.52	32.59	52.29	52.31	52.25	38.1	41.81	39.34	44.93	49.45	45.26	46.51	51.23	52.46	48.72	52.04	33.37	41.44	35.16	38.94	38.43	40.35	40.28	54.14	54.44	46.2	42.88	48.69	30.44	30.28	58.29	54.31	67.1	38.55	32.86	34.24
